# Supplementary material for: Comparative Genomics of Shiga Toxin-Producing Escherichia coli Strains Isolated from Pediatric Patients with and without Hemolytic Uremic Syndrome from 2000 to 2016 in Finland
Source: Microbiol Spectr. 2022 Jun 22;10(4):e00660-22. doi: 10.1128/spectrum.00660-22 (PMC9430701; doi:10.1128/spectrum.00660-22)
Supplement: Supplemental file 1 — Tables S1 to S3. Download spectrum.00660-22-s0001.xlsx, XLSX file, 0.2 MB [file spectrum.00660-22-s0001.xlsx]

## Sheet: Table S1
Table S1. Information of STEC isolates and STEC-associated HUS patients in this study
	Strain ID	HUS status	Year of isolation	Serotype	stx subtype	Information of whole genome sequencing and assembly *								Clinical data of STEC-associated-HUS patients
						Sequencing platform	Number of contigs	Total length (bp)	GC (%)	N50	N75	Depth	Accession number	Age (years) (median=3.5)	Need of dialysis	Duration of dialysis (days) (median=11)	Anuria	Duration of anuria (days) (median=8.5)	Highest leucocytes (×109/L) (median=20.9)
1	54748	HUS	2000-08-21	O25:H4	stx2a	Illumina HiSeq	110	5249556	50.61	163240	103452	148	JAKYQQ000000000	15	yes	5	yes	5	14.7
2	57870	HUS	2001-08-24	O157:H7	stx2a	Illumina HiSeq	280	5446714	50.22	145732	74368	123	JAKYQL000000000	4	no	NA	no	NA	28
3	62011	HUS	2002-07-03	O157:H7	stx2a	Illumina HiSeq	209	5354223	50.27	238786	90536	142	JAKYQF000000000	0	no	NA	no	NA	28.8
4	62012	HUS	2002-07-28	O157:H7	stx2a	Illumina HiSeq	263	5341705	50.16	127019	64740	132	JAKYQE000000000	2	yes	10	yes	11	45.2
5	65382	HUS	2003-07-29	O157:H7	stx1a+stx2a	Illumina HiSeq	224	5346018	50.27	149434	81396	135	JAKYQA000000000	2	yes	18	yes	7	30.2
6	72101	HUS	2005-02-17	O157:H7	stx2a	Illumina HiSeq	198	5376640	50.3	170318	91215	140	JAKYPM000000000	7	yes	5	no	NA	15.5
7	75204	HUS	2005-12-16	O157:H7	stx2a	Illumina HiSeq	256	5403319	50.2	147279	76583	170	JAKYPJ000000000	11	yes	16	yes	14	12.7
8	75301	HUS	2005-12-29	O157:H7	stx2a	Illumina HiSeq	219	5375043	50.31	162121	91122	105	JAKYPI000000000	7	yes	15	yes	14	27.5
9	81393	HUS	2006-05-22	O157:H7	stx2a	Illumina HiSeq	213	5372789	50.3	162121	86476	142	JAKYPB000000000	0	yes	11	yes	10	36.3
10	85695	HUS	2007-06-25	O157:H7 (clade 8)	stx2c	Illumina HiSeq	284	5351143	50.23	157615	58327	143	JAKYOV000000000	2	no	NA	no	NA	18.2
11	87939	HUS	2007-11-05	O157:H7	stx2c	Illumina HiSeq	222	5581655	50.2	145724	74182	133	JAKYOT000000000	9	no	NA	no	NA	13.8
12	93297	HUS	2009-07-14	O157:H7	stx2a	Illumina HiSeq	229	5372969	50.3	162121	87538	148	JAKYOM000000000	3	no	NA	no	0	15.9
13	93628	HUS	2009-08-23	O55:H7	stx2a	Illumina HiSeq	200	5426250	50.4	304996	79848	87	JAKYOF000000000	1	no	NA	no	NA	7.6
14	94076	HUS	2009-10-20	O78:H4	stx1c	Illumina HiSeq	197	5629929	50.55	186105	86030	141	JAKYOE000000000	0	yes	533	yes	180	21.5
15	96308	HUS	2010-07-04	O182:H25	stx1a	Illumina HiSeq	209	5257008	50.45	97586	51934	156	JAKYOB000000000	5	yes	9	no	NA	9.6
16	96633	HUS	2010-08-04	O26:H11	stx2a	Illumina HiSeq	314	5612577	50.45	118340	46642	132	JAKYNZ000000000	4	no	NA	no	NA	22
17	96767	HUS	2010-08-26	O145:H28	stx2a	Illumina HiSeq	250	5294111	50.51	181700	65498	151	JAKYNY000000000	4	no	NA	no	NA	9.8
18	97745	HUS	2010-12-08	O145:H28	stx2a	Illumina HiSeq	268	5284875	50.45	159740	66685	142	JAKYNU000000000	7	yes	14	yes	11	38
19	98804	HUS	2010-12-13	O157:H7	stx2a	Illumina MiSeq	223	5553015	50.25	125089	60727	82	JAKYNT000000000	4	no	NA	no	0	18.8
20	99736	HUS	2011-06-25	O121:H19	stx2a	Illumina MiSeq	140	5253515	50.44	193199	94753	85	JAKYNR000000000	2	yes	17	yes	14	25.6
21	99813	HUS	2011-07-05	O157:H7	stx2a	Illumina MiSeq	211	5454016	50.34	162121	79653	105	JAKYNO000000000	14	yes	9	yes	9	17
22	100436	HUS	2011-09-07	O157:H7	stx2a	Illumina HiSeq	201	5445996	50.21	238786	90536	116	JAKYWO000000000	1	yes	8	yes	7	21.6
23	101429	HUS	2012-01-16	O157:H7	stx2a	Illumina MiSeq	202	5455404	50.34	167054	78420	81	JAKYWJ000000000	3	yes	6	yes	3	22.3
24	102637	HUS	2012-06-19	O157:H7	stx2a	Illumina MiSeq	198	5537904	50.33	167054	83538	60	JAKYWG000000000	4	yes	9	yes	5	22.1
25	102714	HUS	2012-06-25	O157:H7	stx2a	Illumina MiSeq	212	5453692	50.33	186591	89539	128	JAKYWE000000000	7	no	NA	no	NA	8
26	102715	HUS	2012-06-25	O157:H7	stx2a	Illumina MiSeq	210	5453015	50.33	238786	90730	95	JAKYWD000000000	1	yes	4	yes	3	11.2
27	103037	HUS	2012-07-24	O157:H7	stx2a	Illumina MiSeq	222	5437523	50.26	115437	42205	61	JAKYVZ000000000	1	no	NA	no	NA	36.7
28	104948	HUS	2013-02-25	O157:H7 (clade 8)	stx2a	Illumina MiSeq	233	5400806	50.27	114835	49813	62	JAKYVW000000000	5	yes	11	yes	8	21.4
29	105246	HUS	2013-03-25	O146:H28	stx2b	Illumina MiSeq	225	5459937	50.57	134568	74905	105	JAKYVV000000000	0	no	NA	no	NA	20.9
30	105529	HUS	2013-05-10	O157:H7	stx2a	Illumina MiSeq	201	5436451	50.26	184519	92488	57	JAKYVR000000000	1	yes	6	no	NA	20.2
31	105578	HUS	2013-05-19	O157:H7	stx2a	Illumina MiSeq	189	5393537	50.31	184519	109588	74	JAKYVQ000000000	8	yes	2	no	0	23.7
32	105581	HUS	2013-05-20	O157:H7	stx2a	Illumina MiSeq	186	5385539	50.32	184519	92488	60	JAKYVN000000000	1	no	NA	no	NA	22.1
33	105595	HUS	2013-05-20	O157:H7	stx2a	Illumina MiSeq	170	5388326	50.32	188787	92488	89	JAKYVM000000000	2	yes	41	yes	25	30.1
34	105600	HUS	2013-05-10	O157:H7	stx2a	Illumina MiSeq	258	5390996	50.32	71843	35952	82	JAKYVK000000000	2	yes	10	yes	8	14.1
35	105784	HUS	2013-05-02	O157:H7	stx2a	Illumina MiSeq	188	5389045	50.32	188787	92488	74	JAKYVI000000000	8	yes	17	yes	8	18
36	109229	HUS	2013-12-13	O157:H7	stx2a	Illumina MiSeq	248	5391736	50.32	83781	43842	81	JAKYTU000000000	8	yes	16	yes	17	25.5
37	109258	HUS	2013-12-30	O157:H7	stx2a	Illumina MiSeq	169	5476357	50.32	188787	113847	82	JAKYTT000000000	7	yes	16	yes	13	14.8
38	109293	HUS	2013-12-23	O157:H7	stx2a	Illumina MiSeq	251	5428044	50.31	151607	55942	67	JAKYTS000000000	8	yes	18	yes	14	22
39	109441	HUS	2014-01-17	O157:H7	stx2a	Illumina MiSeq	244	5426767	50.31	129746	52385	85	JAKYTQ000000000	6	yes	224	yes	19	25.2
40	109476	HUS	2014-01-21	O157:H7	stx2a	Illumina MiSeq	187	5382153	50.31	162276	80409	73	JAKYTN000000000	6	yes	10	NA	NA	NA
41	110651	HUS	2014-07-07	O157:H7	stx2a	Illumina HiSeq	223	5376024	50.31	148495	84094	120	JAKYTF000000000	14	no	NA	no	NA	25.9
42	110832	HUS	2014-07-31	O26:H11	stx2a	Illumina MiSeq	298	5475127	50.45	91565	41824	63	JAKYTC000000000	1	yes	16	yes	8	18.4
43	110851	HUS	2014-07-28	O157:H7	stx1a+stx2a	Illumina HiSeq	258	5349763	50.27	146648	74206	162	JAKYTB000000000	3	yes	14	yes	13	13.4
44	110922	HUS	2014-08-05	O121:H19	stx2a	Illumina MiSeq	194	5183852	50.46	134860	73098	109	JAKYSZ000000000	1	no	NA	no	0	20.2
45	114187	HUS	2015-08-22	O26:H11	stx2a	Illumina MiSeq	295	5566993	50.35	104237	50285	48	JAKYSO000000000	0	yes	14	yes	9	22.5
46	115154	HUS	2015-10-10	O26:H11	stx2a	Illumina MiSeq	298	5579775	50.34	101164	46642	65	JAKYSF000000000	6	no	NA	no	NA	13
47	115237	HUS	2015-10-25	O10:H25	stx2a	Illumina MiSeq	214	5181223	50.48	99296	56848	40	JAKYSD000000000	1	yes	7	yes	7	29.2
48	118238	HUS	2016-06-07	O157:H7	stx2a	Illumina MiSeq	192	5406430	50.34	88699	41472	46	JAKYRV000000000	0	yes	5	no	0	15
49	118274	HUS	2016-06-19	O26:H11	stx2a	Illumina MiSeq	273	5400006	50.58	123011	48504	122	JAKYRR000000000	1	yes	1	no	NA	15
50	118371	HUS	2016-07-13	O157:H7	stx2a	Illumina MiSeq	222	5554667	50.24	153521	70895	94	JAKYRO000000000	0	yes	15	yes	9	32
51	118460	HUS	2016-07-27	O26:H11	stx2a	Illumina MiSeq	266	5613785	50.47	118144	48507	74	JAKYRK000000000	8	no	NA	no	NA	10.4
52	118916	HUS	2016-09-30	O55:H7	stx2a	Illumina MiSeq	235	5482712	50.4	74295	32161	27	JAKYRB000000000	9	no	NA	no	NA	11.1
53	54743	non-HUS	2000-07-20	O103:H2	stx1a	Illumina HiSeq	259	5187621	50.6	126829	57061	134	JAKYQT000000000	8
54	54744	non-HUS	2000-07-30	O157:H7	stx1a+stx2c	Illumina HiSeq	207	5340483	50.32	148495	76688	144	JAKYQS000000000	6
55	54747	non-HUS	2000-08-07	O157:H7 (clade 8)	stx2a	Illumina HiSeq	276	5360238	50.24	169335	74958	152	JAKYQR000000000	5
56	54755	non-HUS	2000-10-31	O26:H11	stx1a+stx2a	Illumina HiSeq	435	5587222	50.25	91431	39105	129	JAKYQP000000000	15
57	57860	non-HUS	2001-04-09	O157:H7	stx1a+stx2a	Illumina HiSeq	261	5323366	50.27	147164	73315	141	JAKYQO000000000	11
58	57862	non-HUS	2001-04-20	O145:H28	stx2a	Illumina HiSeq	249	5288320	50.51	157136	74016	150	JAKYQN000000000	6
59	57866	non-HUS	2001-08-09	O157:H7 (clade 8)	stx2a	Illumina HiSeq	278	5436731	50.16	150620	65980	151	JAKYQM000000000	0
60	57873	non-HUS	2001-09-10	O20:H7	stx2c	Illumina HiSeq	97	4972643	50.77	184202	82567	157	JAKYQK000000000	2
61	57877	non-HUS	2001-12-19	O2:H27	stx2a	Illumina HiSeq	261	5238614	50.54	79735	44791	155	JAKYQJ000000000	7
62	57879	non-HUS	2001-03-01	O26:H11	stx1a	Illumina HiSeq	463	5623563	50.39	82855	40460	156	JAKYQI000000000	16
63	62009	non-HUS	2002-06-25	O103:H2	stx1a	Illumina HiSeq	254	5181192	50.55	135712	58496	150	JAKYQH000000000	1
64	62010	non-HUS	2002-06-24	O103:H2	stx1a	Illumina HiSeq	258	5175786	50.57	132301	55067	174	JAKYQG000000000	3
65	62014	non-HUS	2002-07-30	O157:H7	stx2a	Illumina HiSeq	272	5346793	50.16	126907	58835	138	JAKYQD000000000	5
66	62015	non-HUS	2002-08-19	O157:H7	stx1a+stx2c	Illumina MiSeq	216	5300626	50.32	100627	51901	93	JAKYQC000000000	10
67	62022	non-HUS	2002-06-12	O103:H2	stx1a	Illumina HiSeq	224	5171951	50.57	132301	54007	117	JAKYQB000000000	1
68	65383	non-HUS	2003-07-25	O146:H21	stx1c	Illumina HiSeq	175	5082883	50.73	136704	71248	148	JAKYPZ000000000	0
69	65391	non-HUS	2003-03-14	O145:H28	stx2a	Illumina HiSeq	191	5244899	50.5	215194	96417	143	JAKYPY000000000	1
70	68970	non-HUS	2004-07-30	O157:H7	stx1a+stx2c	Illumina HiSeq	198	5382136	50.33	174145	79709	128	JAKYPX000000000	14
71	68971	non-HUS	2004-01-30	O145:H28	stx1a	Illumina HiSeq	216	5434780	50.36	161790	68007	147	JAKYPW000000000	5
72	68972	non-HUS	2004-11-29	O26:H11	stx1a	Illumina HiSeq	401	5693563	50.39	89196	40460	84	JAKYPV000000000	3
73	68973	non-HUS	2004-05-21	O103:H2	stx1a	Illumina HiSeq	288	5168756	50.53	135741	55417	166	JAKYPU000000000	7
74	72085	non-HUS	2005-02-16	O157:H7	stx1a+stx2a	Illumina HiSeq	313	5647377	50.11	148585	58112	99	JAKYPT000000000	5
75	72087	non-HUS	2005-06-02	O103:H2	stx1a	Illumina HiSeq	269	5276391	50.59	132301	51574	114	JAKYPS000000000	2
76	72088	non-HUS	2005-06-02	O103:H2	stx1a	Illumina HiSeq	299	5332349	50.62	126829	46874	204	JAKYPR000000000	0
77	72092	non-HUS	2005-07-01	O157:H7	stx2a	Illumina HiSeq	245	5425530	50.27	162121	69431	151	JAKYPQ000000000	1
78	72093	non-HUS	2005-07-05	O157:H7	stx1a+stx2c	Illumina HiSeq	275	5280809	50.31	146583	61578	146	JAKYPP000000000	4
79	72095	non-HUS	2005-08-20	O157:H7	stx1a+stx2c	Illumina HiSeq	281	5363842	50.26	146642	66128	150	JAKYPO000000000	3
80	72098	non-HUS	2005-08-24	O157:H7	stx1a+stx2c	Illumina HiSeq	287	5284080	50.32	143706	55507	168	JAKYPN000000000	5
81	72105	non-HUS	2005-05-06	O157:H7	stx2a	Illumina HiSeq	232	5373305	50.3	140466	75522	144	JAKYPL000000000	8
82	72106	non-HUS	2005-05-11	O157:H7	stx2a	Illumina HiSeq	212	5368565	50.3	178535	90536	127	JAKYPK000000000	10
83	75305	non-HUS	2005-12-30	O157:H7	stx2a	Illumina HiSeq	208	5370817	50.31	178676	80085	114	JAKYPH000000000	8
84	75326	non-HUS	2000-04-03	O156:H25	stx1a	Illumina HiSeq	226	5243788	50.4	97199	52297	158	JAKYPG000000000	3
85	75328	non-HUS	2001-06-21	O178:H19	stx1a+stx2a	Illumina HiSeq	114	5124952	50.74	196358	100770	133	JAKYPF000000000	3
86	75330	non-HUS	2003-07-01	O145:H28	stx2a	Illumina HiSeq	207	5326469	50.43	240481	89554	131	JAKYPE000000000	3
87	80103	non-HUS	2006-01-11	O111:H8	stx1a	Illumina HiSeq	374	5495308	50.39	97205	37649	124	JAKYPD000000000	13
88	80218	non-HUS	2006-01-24	O157:H7	stx2a	Illumina HiSeq	230	5431435	50.22	178978	75525	108	JAKYPC000000000	5
89	82308	non-HUS	2006-08-02	O145:H28	stx2a	Illumina HiSeq	280	5370801	50.49	144324	64206	117	JAKYPA000000000	10
90	83479	non-HUS	2006-11-02	O145:H28	stx2a	Illumina HiSeq	251	5388161	50.36	139372	69694	96	JAKYOZ000000000	12
91	83651	non-HUS	2006-11-14	O151:H16	stx1a	Illumina HiSeq	391	5528828	50.41	82707	40996	141	JAKYOY000000000	2
92	84018	non-HUS	2006-12-12	O26:H21	stx2a	Illumina HiSeq	283	5484414	50.41	101164	46929	136	JAKYOX000000000	1
93	84397	non-HUS	2007-02-04	O157:H7	stx1a+stx2c	Illumina HiSeq	223	5319368	50.29	184501	83689	154	JAKYOW000000000	8
94	86711	non-HUS	2007-10-19	O26:H11	stx1a	Illumina HiSeq	373	5516427	50.44	104155	46025	153	JAKYOU000000000	2
95	89909	non-HUS	2008-07-29	O5:H9	stx1a	Illumina HiSeq	165	5115076	50.43	107469	44600	148	JAKYOS000000000	1
96	89910	non-HUS	2008-07-31	O5:H9	stx1a	Illumina HiSeq	191	5109187	50.43	107469	46178	131	JAKYOR000000000	2
97	89911	non-HUS	2008-07-31	O5:H9	stx1a	Illumina HiSeq	171	5114596	50.43	107469	46290	141	JAKYOQ000000000	0
98	90788	non-HUS	2008-10-22	O103:H2	stx1a	Illumina HiSeq	266	5262158	50.53	112159	51855	136	JAKYOP000000000	5
99	92924	non-HUS	2009-05-11	O157:H7	stx1a+stx2c	Illumina HiSeq	278	5570386	50.12	117496	58334	111	JAKYOO000000000	5
100	93206	non-HUS	2009-06-25	O157:H7	stx1a+stx2c	Illumina MiSeq	228	5380888	50.25	118467	47723	45	JAKYON000000000	9
101	93334	non-HUS	2009-07-15	O157:H7	stx1a+stx2c	Illumina MiSeq	207	5335524	50.31	168801	77890	75	JAKYOL000000000	5
102	93357	non-HUS	2009-07-17	O111:H8	stx1a	Illumina HiSeq	251	5331145	50.44	104198	66167	99	JAKYOK000000000	4
103	93401	non-HUS	2009-07-26	O103:H2	stx1a	Illumina HiSeq	237	5171028	50.57	136361	53395	140	JAKYOJ000000000	1
104	93466	non-HUS	2009-07-30	O157:H7 (clade 8)	stx2a	Illumina HiSeq	229	5553152	50.15	181325	82010	132	JAKYOI000000000	2
105	93467	non-HUS	2009-07-30	O103:H2	stx1a	Illumina HiSeq	239	5173976	50.56	136361	54686	144	JAKYOH000000000	4
106	93519	non-HUS	2009-08-06	O157:H7 (clade 8)	stx2a	Illumina HiSeq	250	5551276	50.15	175285	79398	123	JAKYOG000000000	5
107	94098	non-HUS	2009-10-26	O78:H4	stx1c	Illumina HiSeq	225	5616495	50.56	186174	91891	156	JAKYOD000000000	2
108	94195	non-HUS	2009-10-26	O78:H4	stx1c	Illumina HiSeq	220	5628301	50.56	186089	91876	125	JAKYOC000000000	3
109	96573	non-HUS	2010-08-06	O145:H28	stx2a	Illumina HiSeq	234	5304060	50.46	231069	74872	125	JAKYOA000000000	14
110	96770	non-HUS	2010-08-30	O145:H28	stx2a	Illumina HiSeq	196	5310518	50.48	211226	91082	142	JAKYNX000000000	5
111	96860	non-HUS	2010-08-27	O157:H7	stx1a+stx2c	Illumina MiSeq	180	5338047	50.31	147567	77890	82	JAKYNW000000000	8
112	97043	non-HUS	2010-10-01	O157:H7	stx1a+stx2c	Illumina MiSeq	292	5330225	50.31	66962	34158	78	JAKYNV000000000	6
113	99653	non-HUS	2011-06-08	O104:H4	stx2a	Illumina MiSeq	134	5142692	50.6	126539	65728	89	JAKYNS000000000	3
114	99746	non-HUS	2011-06-14	O157:H7	stx1a+stx2c	Illumina MiSeq	201	5326280	50.3	147566	81532	103	JAKYNQ000000000	1
115	99769	non-HUS	2011-06-25	O121:H19	stx2a	Illumina HiSeq	224	5253881	50.4	160678	90684	174	JAKYNP000000000	2
116	99968	non-HUS	2011-07-30	O145:H28	stx2a	Illumina HiSeq	247	5382340	50.49	159958	74872	137	JAKYNN000000000	11
117	100081	non-HUS	2011-08-06	O121:H19	stx2a	Illumina HiSeq	291	5197258	50.41	138696	66551	154	JAKYWS000000000	16
118	100183	non-HUS	2011-08-26	O145:H28	stx2a	Illumina HiSeq	287	5279328	50.45	160181	72493	140	JAKYWR000000000	0
119	100196	non-HUS	2011-08-20	O26:H11	stx2a	Illumina HiSeq	382	5819036	50.37	114177	43879	124	JAKYWQ000000000	5
120	100347	non-HUS	2011-09-02	O177:H25	stx2c	Illumina HiSeq	318	5126000	50.34	97140	44512	158	JAKYWP000000000	2
121	100451	non-HUS	2011-09-18	O145:H28	stx2a	Illumina HiSeq	258	5285060	50.49	168518	73109	161	JAKYWN000000000	10
122	100506	non-HUS	2011-09-23	O145:H28	stx2a	Illumina HiSeq	258	5203024	50.53	168518	70998	118	JAKYWM000000000	1
123	100643	non-HUS	2011-10-06	O157:H7	stx2a	Illumina HiSeq	194	5441398	50.21	238786	90807	154	JAKYWL000000000	4
124	101001	non-HUS	2011-08-25	O26:H11	stx2a	Illumina HiSeq	372	5819965	50.37	114882	41960	130	JAKYWK000000000	2
125	101652	non-HUS	2012-01-31	O111:H8	stx1a	Illumina HiSeq	278	5474836	50.45	124221	47072	138	JAKYWI000000000	12
126	102589	non-HUS	2012-06-07	O157:H7	stx2a	Illumina MiSeq	196	5500462	50.29	129747	62280	83	JAKYWH000000000	4
127	102665	non-HUS	2012-06-21	O157:H7	stx2a	Illumina MiSeq	213	5453113	50.34	236958	74716	158	JAKYWF000000000	6
128	102745	non-HUS	2012-07-02	O117:H7	stx1a	Illumina HiSeq	297	5097960	50.63	62495	33178	144	JAKYWC000000000	13
129	102773	non-HUS	2012-07-06	O157:H7	stx1a+stx2c	Illumina MiSeq	176	5362638	50.27	151243	81703	86	JAKYWB000000000	9
130	102958	non-HUS	2012-07-12	O117:H7	stx1a	Illumina HiSeq	1051	5796037	50.27	43137	16488	148	JAKYWA000000000	9
131	103177	non-HUS	2012-07-23	O157:H7	stx1a+stx2c	Illumina HiSeq	193	5294954	50.32	156467	82779	140	JAKYVY000000000	2
132	103585	non-HUS	2012-09-20	O157:H7	stx1a+stx2c	Illumina HiSeq	190	5350167	50.22	168801	66110	105	JAKYVX000000000	1
133	105400	non-HUS	2013-04-15	O157:H7	stx2a	Illumina MiSeq	155	5391816	50.33	238753	112717	122	JAKYVU000000000	8
134	105409	non-HUS	2013-04-19	O123:H2	stx1a+stx2a	Illumina HiSeq	333	5589562	50.43	113866	47678	141	JAKYVT000000000	4
135	105514	non-HUS	2013-05-02	O157:H7	stx2a	Illumina MiSeq	174	5392019	50.32	188787	111769	101	JAKYVS000000000	3
136	105579	non-HUS	2013-05-19	O157:H7	stx2a	Illumina HiSeq	277	5359740	50.29	162125	74638	142	JAKYVP000000000	4
137	105580	non-HUS	2013-05-20	O157:H7	stx2a	Illumina HiSeq	264	5365942	50.3	169509	73548	128	JAKYVO000000000	2
138	105599	non-HUS	2013-05-21	O146:H8	stx1c	Illumina HiSeq	190	5014170	50.64	138697	55366	108	JAKYVL000000000	6
139	105640	non-HUS	2013-05-22	O157:H7	stx2a	Illumina HiSeq	292	5358892	50.29	168555	78420	153	JAKYVJ000000000	4
140	105874	non-HUS	2013-07-04	O26:H11	stx1a	Illumina HiSeq	427	5482152	50.34	104253	43075	156	JAKYVH000000000	2
141	105875	non-HUS	2013-07-03	O103:H2	stx1a	Illumina HiSeq	263	5234379	50.56	132301	48993	132	JAKYVG000000000	2
142	105876	non-HUS	2013-06-30	O103:H2	stx1a	Illumina HiSeq	276	5237072	50.56	135212	48341	156	JAKYVF000000000	8
143	105877	non-HUS	2013-07-09	O26:H11	stx1a	Illumina HiSeq	420	5484729	50.34	104236	44362	143	JAKYVE000000000	2
144	105916	non-HUS	2013-07-09	O157:H7	stx1a+stx2c	Illumina HiSeq	253	5292792	50.29	148599	77284	137	JAKYVD000000000	7
145	105917	non-HUS	2013-07-09	O157:H7	stx1a+stx2c	Illumina HiSeq	260	5289781	50.29	145724	66110	176	JAKYVC000000000	5
146	105921	non-HUS	2013-07-09	O26:H11	stx1a	Illumina HiSeq	373	5500741	50.37	111666	46740	129	JAKYVB000000000	2
147	105964	non-HUS	2013-07-15	O26:H11	stx2a	Illumina HiSeq	397	5658283	50.4	113550	41640	249	JAKYVA000000000	2
148	108125	non-HUS	2013-08-05	O157:H7	stx1a+stx2c	Illumina MiSeq	185	5323374	50.31	147616	75146	92	JAKYUZ000000000	13
149	108205	non-HUS	2013-08-16	O26:H11	stx2a	Illumina HiSeq	366	5652187	50.4	108500	41640	165	JAKYUY000000000	0
150	108214	non-HUS	2013-08-22	O38:H26	stx1c+stx2b	Illumina HiSeq	308	5397278	50.56	143239	88516	147	JAKYUX000000000	11
151	108220	non-HUS	2013-08-20	O81:H21	stx1c+stx2b	Illumina HiSeq	204	5384160	50.38	145134	75318	135	JAKYUW000000000	5
152	108428	non-HUS	2013-09-20	O104:H4	stx2a	Illumina HiSeq	278	5346661	50.58	85068	48525	163	JAKYUV000000000	10
153	108516	non-HUS	2013-10-04	O55:H7	stx1a	Illumina HiSeq	255	5445609	50.28	175023	91242	127	JAKYUU000000000	15
154	108763	non-HUS	2013-10-29	O157:H7	stx2a	Illumina MiSeq	173	5401506	50.22	150415	92365	85	JAKYUT000000000	3
155	108764	non-HUS	2013-10-29	O157:H7	stx2a	Illumina MiSeq	189	5400438	50.22	127859	62369	86	JAKYUS000000000	5
156	108789	non-HUS	2013-11-01	O157:H7	stx2a	Illumina MiSeq	175	5410717	50.22	150987	89259	92	JAKYUR000000000	3
157	108824	non-HUS	2013-11-04	O157:H7	stx2a	Illumina MiSeq	184	5395493	50.21	145725	73965	70	JAKYUQ000000000	6
158	108826	non-HUS	2013-11-05	O157:H7	stx2a	Illumina HiSeq	232	5378061	50.19	145562	74205	139	JAKYUP000000000	2
159	108830	non-HUS	2013-11-01	O157:H7	stx2a	Illumina MiSeq	185	5483079	50.21	157969	77890	78	JAKYUO000000000	4
160	108849	non-HUS	2013-11-03	O157:H7	stx1a+stx2c	Illumina HiSeq	250	5303859	50.31	142963	66502	135	JAKYUN000000000	4
161	108850	non-HUS	2013-10-30	O157:H7	stx1a+stx2c	Illumina HiSeq	214	5346318	50.31	156457	83743	111	JAKYUM000000000	5
162	108863	non-HUS	2013-11-11	O157:H7	stx2a	Illumina HiSeq	190	5404432	50.2	148373	91331	156	JAKYUL000000000	4
163	108943	non-HUS	2013-11-10	O113:H4	stx1a+stx2d	Illumina HiSeq	182	4982780	50.51	119504	59597	150	JAKYUK000000000	4
164	108977	non-HUS	2013-11-08	O157:H7	stx2a	Illumina HiSeq	189	5409453	50.2	150575	74205	108	JAKYUJ000000000	6
165	109000	non-HUS	2013-11-14	O26:H11	stx1a	Illumina HiSeq	404	5605570	50.31	98008	42601	122	JAKYUI000000000	6
166	109001	non-HUS	2013-11-14	O157:H7	stx2a	Illumina HiSeq	176	5402664	50.2	150575	81296	131	JAKYUH000000000	4
167	109002	non-HUS	2013-11-15	O157:H7	stx2a	Illumina HiSeq	216	5377246	50.21	146358	75154	150	JAKYUG000000000	4
168	109015	non-HUS	2013-11-08	O157:H7	stx1a+stx2c	Illumina HiSeq	268	5323947	50.3	148684	66110	143	JAKYUF000000000	3
169	109017	non-HUS	2013-11-09	O113:H21	stx1a+stx2d	Illumina HiSeq	294	5224445	50.56	145443	73622	169	JAKYUE000000000	5
170	109045	non-HUS	2013-11-18	O26:H11	stx1a	Illumina HiSeq	451	5571915	50.28	91195	37159	122	JAKYUD000000000	3
171	109047	non-HUS	2013-11-20	O55:H12	stx1a	Illumina HiSeq	120	5189410	50.62	139072	89097	161	JAKYUC000000000	4
172	109049	non-HUS	2013-11-12	O157:H7	stx1a+stx2c	Illumina HiSeq	260	5298962	50.3	146648	65833	131	JAKYUB000000000	6
173	109110	non-HUS	2013-11-27	O157:H7	stx2a	Illumina HiSeq	245	5398085	50.2	146649	73208	126	JAKYUA000000000	1
174	109143	non-HUS	2013-12-04	O157:H7	stx1a+stx2c	Illumina MiSeq	182	5421924	50.3	184501	79709	86	JAKYTZ000000000	16
175	109162	non-HUS	2013-12-08	O157:H7	stx1a+stx2c	Illumina MiSeq	184	5424053	50.3	174151	82401	83	JAKYTY000000000	6
176	109177	non-HUS	2013-12-08	O157:H7	stx1a+stx2c	Illumina MiSeq	193	5421279	50.3	156555	77716	90	JAKYTX000000000	1
177	109178	non-HUS	2013-12-10	O157:H7	stx1a+stx2c	Illumina MiSeq	238	5334466	50.31	83689	40400	69	JAKYTW000000000	1
178	109200	non-HUS	2013-12-13	O157:H7	stx1a+stx2c	Illumina MiSeq	212	5417969	50.31	144872	61607	49	JAKYTV000000000	8
179	109416	non-HUS	2014-01-13	O157:H7	stx2a	Illumina HiSeq	267	5361619	50.3	145640	72612	111	JAKYTR000000000	8
180	109474	non-HUS	2014-01-13	O157:H7	stx2a	Illumina HiSeq	278	5356158	50.29	169534	73267	185	JAKYTP000000000	10
181	109475	non-HUS	2014-01-20	O157:H7	stx2a	Illumina HiSeq	232	5383432	50.32	171803	92488	152	JAKYTO000000000	4
182	109495	non-HUS	2014-01-19	O26:H11	stx1a+stx2a	Illumina HiSeq	475	5884268	50.28	92160	36500	139	JAKYTM000000000	7
183	109560	non-HUS	2014-01-26	O157:H7	stx2a	Illumina HiSeq	258	5371499	50.31	169881	91210	149	JAKYTL000000000	6
184	109580	non-HUS	2014-02-03	O157:H7	stx2a	Illumina HiSeq	253	5380910	50.32	184790	78709	160	JAKYTK000000000	16
185	109587	non-HUS	2014-01-30	O111:H8	stx1a	Illumina HiSeq	256	5314133	50.41	105350	58507	142	JAKYTJ000000000	1
186	109680	non-HUS	2014-02-10	O157:H7	stx2a	Illumina HiSeq	212	5389375	50.31	238753	91209	141	JAKYTI000000000	4
187	110160	non-HUS	2014-04-11	O51:H49	stx2e	Illumina HiSeq	256	5661715	50.22	86066	40759	81	JAKYTH000000000	0
188	110529	non-HUS	2014-06-24	O26:H11	stx2a	Illumina HiSeq	292	5579026	50.43	126640	47420	148	JAKYTG000000000	8
189	110679	non-HUS	2014-06-30	O157:H7	stx1a+stx2c	Illumina HiSeq	207	5331841	50.3	154114	77890	139	JAKYTE000000000	9
190	110685	non-HUS	2014-07-10	O26:H11	stx2a	Illumina HiSeq	369	5352485	50.38	98727	44707	136	JAKYTD000000000	2
191	110867	non-HUS	2014-08-01	O157:H7	stx1a+stx2c	Illumina HiSeq	184	5323556	50.31	147567	91217	132	JAKYTA000000000	13
192	110950	non-HUS	2014-08-08	O121:H19	stx2a	Illumina HiSeq	237	5183156	50.45	133924	73090	230	JAKYSY000000000	3
193	111066	non-HUS	2014-08-27	O157:H7	stx1a+stx2c	Illumina MiSeq	202	5328291	50.32	136359	55172	54	JAKYSX000000000	3
194	111300	non-HUS	2014-09-29	O157:H7	stx1a+stx2c	Illumina HiSeq	277	5289629	50.31	145724	75348	149	JAKYSW000000000	13
195	111350	non-HUS	2014-10-05	OgN1:H8	stx2b	Illumina HiSeq	222	5420047	50.54	154233	73196	125	JAKYSV000000000	6
196	111442	non-HUS	2014-10-13	O157:H7	stx1a+stx2c	Illumina HiSeq	264	5288229	50.3	147561	75161	149	JAKYSU000000000	9
197	111474	non-HUS	2014-10-20	O157:H7	stx1a+stx2c	Illumina HiSeq	204	5304682	50.31	176832	76468	118	JAKYST000000000	7
198	113752	non-HUS	2015-05-23	O145:H28	stx2a	Illumina MiSeq	239	5264692	50.49	116378	61224	76	JAKYSS000000000	10
199	113777	non-HUS	2015-06-01	O157:H7	stx2c	Illumina MiSeq	271	5455878	50.31	169474	73452	64	JAKYSR000000000	15
200	113812	non-HUS	2015-06-12	O157:H7	stx1a+stx2c	Illumina MiSeq	138	5319398	50.27	142653	90208	43	JAKYSQ000000000	1
201	114131	non-HUS	2015-08-14	O26:H11	stx2a	Illumina MiSeq	259	5727954	50.44	114035	57180	107	JAKYSP000000000	0
202	114894	non-HUS	2015-09-14	O157:H7	stx1a+stx2c	Illumina MiSeq	245	5415937	50.33	117499	61607	67	JAKYSN000000000	13
203	114895	non-HUS	2015-09-14	O157:H7	stx1a+stx2c	Illumina MiSeq	263	5414848	50.34	117482	52351	50	JAKYSM000000000	3
204	114906	non-HUS	2015-09-14	O157:H7	stx1a+stx2a	Illumina MiSeq	223	5360629	50.31	174200	77890	84	JAKYSL000000000	10
205	114916	non-HUS	2015-09-14	O55:H7	stx1a	Illumina MiSeq	160	5361617	50.35	200738	79084	59	JAKYSK000000000	9
206	114973	non-HUS	2015-09-22	O55:H7	stx1a	Illumina MiSeq	122	5326556	50.38	231597	110573	112	JAKYSJ000000000	6
207	115040	non-HUS	2015-09-30	O157:H7	stx1a+stx2c	Illumina MiSeq	192	5307780	50.32	145724	81517	86	JAKYSI000000000	14
208	115041	non-HUS	2015-10-05	O55:H12	stx1a	Illumina MiSeq	97	4993029	50.62	240598	109190	134	JAKYSH000000000	4
209	115134	non-HUS	2015-10-08	O55:H7	stx1a	Illumina MiSeq	129	5324709	50.38	271658	142943	66	JAKYSG000000000	8
210	115236	non-HUS	2015-10-26	O157:H7	stx1a+stx2a	Illumina MiSeq	180	5421018	50.27	188545	92292	64	JAKYSE000000000	13
211	117468	non-HUS	2016-01-26	O128:H2	stx2b	Illumina MiSeq	303	5592522	50.54	150331	50876	103	JAKYSC000000000	7
212	117825	non-HUS	2016-03-16	O113:H4	stx1c+stx2b	Illumina MiSeq	159	5135821	50.44	146119	85260	97	JAKYSB000000000	0
213	117945	non-HUS	2016-03-31	O157:H7	stx2c	Illumina MiSeq	261	5400994	50.31	91590	41808	44	JAKYSA000000000	5
214	117946	non-HUS	2016-04-01	O100:H20	stx2e	Illumina MiSeq	183	5300119	50.47	103068	41763	57	JAKYRZ000000000	4
215	118161	non-HUS	2016-05-22	O157:H7	stx1a+stx2c	Illumina MiSeq	161	5411688	50.19	188564	91241	104	JAKYRY000000000	15
216	118186	non-HUS	2016-05-27	O26:H11	stx1a	Illumina MiSeq	304	5499811	50.36	118350	44362	64	JAKYRX000000000	1
217	118187	non-HUS	2016-05-24	O187:H28	stx2g	Illumina MiSeq	130	5177317	50.55	148005	69360	57	JAKYRW000000000	1
218	118240	non-HUS	2016-06-09	O157:H7	stx1a+stx2c	Illumina MiSeq	186	5298935	50.33	123114	63575	68	JAKYRU000000000	9
219	118251	non-HUS	2016-06-01	O26:H11	stx1a	Illumina MiSeq	271	5504037	50.35	130134	53523	73	JAKYRT000000000	3
220	118256	non-HUS	2016-06-11	O84:H2	stx1a	Illumina MiSeq	247	5404167	50.42	136674	57706	87	JAKYRS000000000	1
221	118359	non-HUS	2016-07-05	O157:H7	stx1a+stx2c	Illumina MiSeq	195	5352215	50.28	122281	43902	63	JAKYRQ000000000	5
222	118367	non-HUS	2016-07-07	O157:H7	stx1a+stx2c	Illumina MiSeq	160	5358200	50.27	156345	87583	94	JAKYRP000000000	7
223	118375	non-HUS	2016-06-07	O157:H7	stx2a	Illumina MiSeq	257	5522624	50.34	111484	58237	70	JAKYRN000000000	0
224	118446	non-HUS	2016-07-29	O157:H7	stx2c	Illumina MiSeq	166	5354921	50.21	113546	51018	30	JAKYRM000000000	12
225	118451	non-HUS	2016-07-21	O157:H7	stx1a+stx2c	Illumina MiSeq	155	5291286	50.31	176966	79925	94	JAKYRL000000000	2
226	118461	non-HUS	2016-07-27	O157:H7	stx1a+stx2c	Illumina MiSeq	175	5502243	50.14	117701	64085	48	JAKYRJ000000000	2
227	118520	non-HUS	2016-08-05	O157:H7	stx1a+stx2c	Illumina MiSeq	201	5253793	50.33	77862	34642	37	JAKYRI000000000	9
228	118658	non-HUS	2016-08-17	O55:H7	stx1a	Illumina MiSeq	125	5327751	50.34	143799	77400	23	JAKYRH000000000	6
229	118680	non-HUS	2016-08-23	O55:H7	stx1a	Illumina MiSeq	206	5457662	50.33	112976	58040	73	JAKYRG000000000	14
230	118681	non-HUS	2016-08-23	O69:H11	stx1a	Illumina MiSeq	503	5607520	50.45	92166	39940	93	JAKYRF000000000	1
231	118732	non-HUS	2016-08-26	Ont:H11	stx2a	Illumina MiSeq	86	4877671	50.69	182326	112160	114	JAKYRE000000000	7
232	118773	non-HUS	2016-09-06	O181:H16	stx1c	Illumina MiSeq	154	5430982	50.72	135461	68732	96	JAKYRD000000000	6
233	118875	non-HUS	2016-09-28	O157:H7	stx2a	Illumina MiSeq	268	5438150	50.4	92326	36978	48	JAKYRC000000000	8
234	118925	non-HUS	2016-10-03	O157:H7	stx2a	Illumina MiSeq	169	5418695	50.33	127332	57795	38	JAKYRA000000000	5
235	118990	non-HUS	2016-10-20	O157:H7	stx1a+stx2c	Illumina MiSeq	179	5275867	50.29	166364	91211	106	JAKYQZ000000000	14
236	119338	non-HUS	2016-10-28	O78:H4	stx1c	Illumina MiSeq	135	5352554	50.54	159228	97561	70	JAKYQY000000000	13
237	119352	non-HUS	2016-11-02	O145:H28	stx2a	Illumina MiSeq	264	5297849	50.4	110009	40879	84	JAKYQX000000000	16
238	119372	non-HUS	2016-11-07	Ont:H28	stx2a	Illumina MiSeq	287	5290454	50.44	80640	34870	46	JAKYQW000000000	16
239	119373	non-HUS	2016-11-07	O145:H28	stx2a	Illumina MiSeq	217	5252350	50.47	116173	58718	135	JAKYQV000000000	16
240	119505	non-HUS	2016-11-29	O6:H10	stx1a+stx2b	Illumina MiSeq	168	5298806	50.58	130746	75084	52	JAKYQU000000000	10
*Statistics of genome assemblies reported in this table are based on contigs of size ≥ 500 bp
NA: data unavailable

## Sheet: Table S2
Table S2. Accessory genes positively associated with HUS-associated-STEC strains *
Gene	Non-unique Gene name	Annotation	Representative nucleotide sequence	HUS-STEC (n=52)			Non-HUS-STEC (n=188)			Raw p	Benjamini-Hochberg corrected p
				No. of positive isolates	No. of negative isolates	Prevalence	No. of positive isolates	No. of negative isolates	Prevalence
group_7030		hypothetical protein	GTGAGCGAAATTAACTATCAGGAACTGCGTGAAGCGGCAGCGCAGGCAATGCATGACGACTGGGGATTTGATGTGGACCTTTTCCATGAGATGGTAACACCATCGATTGTGCTGGCACTGCTGGATGAACGGGAAAGAAACCAGCAATACATCAAACGCCGCGACCAGGAGAACGAGGATATTGCGCTAACAGTAGGGAAACTGCGTGTTGAGCTTGAAACAGCAAAATCAAAACTCAACGAGCAGCGTGAGTATTACGAAGGTGTTATCTCGGATGGGAGTAAGCATATTGCTGAACTGGAAAAAATCGCCACTGAATATGCGCTGAAATTTCAGAAAGCCCAGGACGCATTAAAGCACGTTGTTTTGATGCGCAAATCAGAACAGGAAGCCACAGAG…	30	22	0.576923	22	166	0.117021	4.2437e-11	1.88204e-07
group_2291		hypothetical protein	ATGAAGAAAGCAGCAATTTTAATTGATGCGGGTTTTTTCATGCAGCGTGTTCATGCTACGCATCGTAAACACTTCGCCGAGCATGAACTGACTGCGCAATGCATAATGAAAGTAATATGGTCAATGGTTCTTTCCCATCTTAATGGAAAACGTCAATCACAAGAACGTAGGGAACCGCTTGAGCTTTATAGAATTTACTTCTATGACTGTCCACCACTCGACATTCAAACACGCCTTCCACTTCCTGAGCCTGGCAATAAGACGCCTGGTCGCAAGAATTTCAAACTCGAAAAATCATATATTCTGAGAACGGAGCTGCATGAAGAGTTAAGAAAAACTCGAAAAACGGCCTTAAGATTAGGGAATCTTGTTGATAATAAGCGATGGCAACTAACTACA…	33	19	0.634615	30	158	0.159574	7.97911e-11	1.88204e-07
group_4687		hypothetical protein	ATGATTACGCTCATTCTTTCTGCACCAGTAACAGAAATGGCTGAAGCATTTAAGCGGGTATTTGCAAACGCAGATAATGTGAATATTGTCGGAAAGCCATTTGAAACAATCAGAGAATTTGACTGTATGGTAAGTGCGGCAAATAGTTTCGGCCTGATGGATGGCGGTGTTGATGCCGCCATTACCGCATTCTTCGGTACTCAGTTACAGTCCCGCGTTCAGAATCATATTCTTCGTGAATATCTAGGCGAGCAGCCTGTAGGATCTGCGTTTGTTATTGAAACGGGGCATAATCATCACCCCTGGCTGGTACATGCGCCAACAATGCGTGTTCCGCTGACAATTGACGGAACAGACGCTGTATATAACGCAACCTGGGCCGCTCTGCTTGCCATCTTT…	29	23	0.557692	21	167	0.111702	9.89863e-11	1.88204e-07
group_1673		hypothetical protein	ATGCCAACAGTTCCAATTTCTATGAGAAAACTTAAAGAAATTCTTAGGCTTAAATACGGTGTTGGACTCAGCCATCGACAAATTGGTCGTAGTCTTGCAATCTCCCCTTCCGTTGTATCCAGATATGCTAATCGGGCGGCTCAACTTGGCATAAAGCAGTGGCCCTTACCTACAGGATGGGATGATACAAAACTAAAACATGCGTTCCTTCAGACCCAGGTTAAGATGAAGAAGCACTCTCTGCCTGACTGGGCTACAGTACACCGGGAACTGCGTAATAAATGCGTGACGCTGCAGCTACTCTGGGAAGAATACTGTGAGCGTAATCCAGGCGGTTTTTACAGCTATAACCATTACTGCCGGATGTACCGTGAATGGCTCAAAACCACTTCACCATCA…	34	18	0.653846	33	155	0.175532	1.02591e-10	1.88204e-07
cdtA		Cytolethal distending toxin subunit A	ATGGCTAATAAATACACACCTATTTTTATAGCTGGTATCCTGCTCCCCATTTTATTAAATGGCTGCTCATCAGGAAAGAACAAAGCTCATCTTGACCCCAAAGTTTTCCCTCCTCAAGTAGAGGGAGGACCAACAATTCCTTCTCCAGATGAGCCTGGACTTCCATTACCCGGGGCTGGACCTGCACTTCCCACAAATGCACCAATCCCTATCCCGGTACCAGGTACAGCACCCGCAGTATCTTTGATGAACATGGATGGCTCAGTTCTAACAATGTGGAGCCGCGGAGCTGGTTCATCATTATGGGCTTATTATATCAGCGACTCCAATTCATTTGGAGAACTACGCAATTGGCAGATTATGCCCGGAACCAGACCAAATACGATACAGTTCCGCAAT…	29	23	0.557692	23	165	0.12234	4.05044e-10	4.5739e-07
cdtB		Cytolethal distending toxin subunit B	ATGAAAAAATATATTATATCTCTGATAGTATTTTTATCGTTTTACGCTCAGGCGGATTTAACTGATTTTCGCGTTGCGACCTGGAACCTTCAGGGCGCATCCGCCACTACTGAAAGTAAATGGAATATAAATGTCCGACAATTAATTTCTGGTGAAAATGCCGTAGATATTTTAGCTGTGCAGGAGGCAGGTTCTCCGCCATCAACGGCTGTAGATACAGGTAGAGTTATTCCTTCCCCAGGCATTCCTGTCCGGGAGCTTATCTGGAACTTGTCTACAAATAGCAGACCACAGCAAGTATATATATATTTTTCTGCTGTTGATGCCTTTGGTGGAAGGGTCAATCTTGCTCTGGTTAGCAATCGGCAGGCCGATGAAGTGTTTGTTCTTCGCCCGGTA…	29	23	0.557692	23	165	0.12234	4.05044e-10	4.5739e-07
cdtC		Cytolethal distending toxin subunit C	ATGAAGAGATTAATAATTATTGTAACTATGTTGCTAATAGCCGGATGCTCCTCATCACAGGAAGCTGTCAATAATCAGATAGATGAGTTAGGAAAAGAAAATAACTCTCTATTCACATTCCGCAATCTCCAAAGTGGCCTGATGCTCCATAACAGACTAGATCTGCATGGCAGAGAAATCACTGGATGGGAAGTTGTACCAGTAAAAACACCAGCTGAAGCTCTTGTTACCGATCAAAGCGGGTGGATAATGATTCGAACCCCAAATACAGACCAATGTTTAGGGACTCCTGATGGAAAAAATCTGCTAAAAATGACGTGTAATCAGACAGATAAGAAAACTCTGTTTTCTCTCATACCTTCAACAACAGGTGCGGTACAAATCAAAAGTGTTCTGTCT…	29	23	0.557692	23	165	0.12234	4.05044e-10	4.5739e-07
group_7094		hypothetical protein	ATGAACCCAATAACACTACAAATCATCAGCAATGCTATTGTTCTGCTTGGCGTTTTGGTTGCCATTGGAACCATTATCTACAATGTGCGTACCGCAAAGAAAACTCAAACGGCTAACTTTCTTTTTGAGAGTCGGCAAGATATGCAATATATAGAGTCATTGCATACCCTGAAACAAGTGCATCGTTCAGGCAAATCATTTCGTTCTTATGTTTTTCCTTGTGATGGTTGTACAATAACAGATGAGGAAATGGCCGAGCGTCGAAAATTTCAATATATTTTAAATTTTTACGAGCGAGTTGCTGTAAGTATTCGTGAAGGTATTTATGATGAAAAAATGATAAAAAGAACATCTTACACAACAGTTGTAGAGACATATGATATTGCCGAGCCATTAATT…	28	24	0.538462	21	167	0.111702	4.60677e-10	4.5739e-07
group_7093		hypothetical protein	GTGACACAGAATCCGTTTTCATTTTATGACTTTTTGGGCTATCTAATTCCAGGTGGGTTATTCCTGTTTATCCTTTTTTTGTTTTCTATTGAAATTAACCCTGTTTATATAGAAGGTGTTTTTAACCACATCCTGAAATATAAAGAAATAATAAGTGTGTTTATATATGTGGTATTAATTGTTCTGTCATATATTTCAGGTCACTTCATATCTATTCTATCATCCTGTTTAATTGAAAAATATATGAACAGTAAACTTGGGTATCCTTCAATTTATCTGTTTTCTAAAAGAAGTCCCCTGAAAATAAAACGACATAATACTAAGTTCAGTATAGTTCATTTTATTCGTGGAGTTTTTCTACTTCCTGTATCAGTTTTTGATAAAGCAGAACATCATAAA…	28	24	0.538462	21	167	0.111702	4.60677e-10	4.5739e-07
group_7153	ykgN	putative IS protein	ATGAGCGGTAAGCGTTATCCCGAAGATTTTAAAATTGAAGCGGTAAAACAAGTTGTTGACCGCGGTCATTCTGCTTCCAGCGTTGCAACACTTCGCCATGCTGAGGCCTGA	36	16	0.692308	41	147	0.218085	4.67488e-10	4.5739e-07
group_7148		hypothetical protein	ATGTTGAATAAAGTTTCACAAATTAATTTGGCCAAAATACTGGCTGAAAAATTTAACGAAGGTGACTGGCAGGAGCTGTTTGCTGTTACAGATTGTGAAGACGTTCCGGAAGGACTAAATCAATTCTACCGGCATGTTCACTGGGACAACCCTGAGCTGAAAGGGGTGGCCATCGCTGCCATAGAAAGCACTCTGGCCAGGGACGCTGATAATCTTTCTAAGATCTGGGCGCTGGATAATGTTCAACGCTTTATCAGCATTGCCAATACTGAGTTATTCAATGAAATAAAGAACATTGTGAATCAGAACGGGCAAAGAAATGTTTCGGCAGCACCAGTGAAAAATGTAAATGAAAACATTTACCAGGCCTTAGAAGATGCGGAAGTGTTGCTTAAAAAT…	29	23	0.557692	24	164	0.12766	7.89592e-10	6.8165e-07
group_7149		hypothetical protein	ATGCACCGCCTTGATGAGGTGGTTGATACGCTGCTTGTCCTGCAGAAGAAGCACCGGATACGGTTTGATGTCTGGCAGGTCGTTAAACGGGATCACGCCATTATTTCGTTCTTCGATCAGGGGATGAATCCTGCAGTGCCCAGGGTTGCCTACTGGACCCCCTTTCGTTACCCGTTGCTACTGAATCTGGCAAGCCTGTTCGATAATGAACTGGCTGAAAAAGCGTGGCGTGCCCGCCTCGAAGCCCATGATGGAAGGTCCTCATCTCTGTTCAGTGAGGTCTGCAGTGAGCTGCTTGCGCGCGTTCATACCCTGGGGGACCGCCGTTACATTGAATTGATTACCGATGCGTTGTCCTGGGCGATGACCCACTTTGACGAACTGGGATATAACTGCAAA…	29	23	0.557692	24	164	0.12766	7.89592e-10	6.8165e-07
group_7043		hypothetical protein	ATGCGTTATAGCGCGATGCCGATGCGAGTGCCACTTTTCCATTCACTCGCTGAATTAATGGCAATGATGATGAGGTATTACTGCCATGGTGAGGTACCTGAAGCAATGTTGCCTGCACTTGCTACCAGTAACGGCTTAGCATCTTTTGTTCAGCTGGGGCTTCAATATCACCGGTTAGAAGAATGCTATTCGTCCCGTCATCAACCTTAA	28	24	0.538462	22	166	0.117021	9.21011e-10	7.14248e-07
group_5024		hypothetical protein	ATGGATAACTCAAAACATTCTGATGAGGCGGAAAAATTATTGGCGGAGCTTTCTGCTAGAAAAGGTGAAGGTGAAGGTGAAGGTGAACCAAAATCAACAGTAAGCGTCTTTTATTTGCAGCCAGAAGAAGTAAATACTTTATCACACCAGGCAAAACGAGGCGATGGCGAGGCGGGTTTTAGGTTGTTCTTGTACTACAAGTTGTCCAATTATGATGAAGAAAAAAGTAGTCAGTGGTTAAAAATAGCGGCTAATAATGGTCATGCGACAGCTCAGTATCGGTTATATGTAGAGTTACAAGAACAAGGTGAAACCAAGGAAGCTAATGAATGGTTACAAAAAATTAAATTGGCTGCCAGTAATAATGACAGTTCAGCAATATGGTTCTTGGTGAATTGT…	31	21	0.596154	29	159	0.154255	9.24687e-10	7.14248e-07
ybcV_2		DLP12 prophage; predicted protein	ATGGCTCAGGCTGCCATTTTTAAAGAAATATTCGATCAAGTGCGTAAAGATTTAAACTGTGAATTATTTTATTCTGAGCTAAAACGTCACAATGTCTCACTTTATATTTACTATTTAGCCACAGATAATATTCACATTGTGTTAGAAAACGACAACATAGTGTTAGTAAAAGGACTCAAAAAGGTTGTAAATGTTAAATTCTCCAGAAACAAACATCTTATAGAGACCTCCTATAATAAGTTGAAATCAAAAGAAATCACATTTCAACAATACAGGGAAAATCTTGCTAAAGCAGGAGTTTTCCGATGGGTTACAAATATCCAGGAACACCAAAGATATTACTATGCCTTTGATAACTCATTACTATTTACTGAAAGCATCCAGAAAACTACACAGATC…	37	15	0.711538	46	142	0.244681	1.3588e-09	7.2422e-07
group_4716		hypothetical protein	ATGAGTGAAGATTATTTGAAAATGTTTACAGGTGTTGTTCTGTTAATATTTGTCATTATTGCCGGTTATTTCTTTTCTGAGCGTAATGACAGGAAAATGTTTTTCCTGAGCTCACTGGTTTTCCTTGTTATTAATATCGCGTGTTTATATGTGCTGACTGCCAGATTCTGGTTTCTGTGTGGTGCAATTATGAATCAGGGCGCAGCAATGGTTGTTCCAATGGTTATTGGCTCATTACCGAACGTTACGAGCTTCGATGGGTTCAGAAGAATATTTATCTGTATTATGTTGTCATCAGTATGGTCCGGAGTGATGTGGTTTTTTATAAGGGGGCTTATGACAGGCTAA	29	23	0.557692	25	163	0.132979	1.50456e-09	7.2422e-07
group_4714		Tn3 family transposase ISSba14	ATGGCTCTTGCCGGTGAGCTGCCGGATGTTGATATTTCAGATAAAGGAGTGAAAATCACTCCGCTGGAGAACGGGGTTCCTTCCGGTGTATCTGCCTTTGCCAGTCTGGTTTATAACATGCTCCCCCATCCGAAAATTACAGAAATACTGGAAGAAGTTGACAGTTGGACTGGTTTTACACGTCACTTCACGCATCTCAAAAATAATAACATCAGGCCAAAAGACGGAAGGCTGTTGCTGACCACAATTCTGGCTGACGGTATTAATCTGGGGCTGACAAAAATGGCGAAGTCCTGCCCCGGGGTAACAAAATCGTCCCTCGAAGGTATCCAGGCATGGTACATCCGTGACGATACCTATTCTGCCGCCCTGGCAGAACTGGTAAACGCGCAGGGGAAA…	29	23	0.557692	25	163	0.132979	1.50456e-09	7.2422e-07
group_3188		hypothetical protein	ATGAAAGTCATATTCACGTCGAACCGTTTTATTGATTTTCTTATCCGGCTTCTGATTACAGTGATTGTCATTTCCCCGGTAATTATCTGGTCGTGGGATACGGTAAAAGAAACCACTGCAGGTGAGATACTTGCTGCTGCTTTCGTTATTTTTTACTCCGGTGTGCTCCTGTTTATTCTGTATTTTTGTTTTTCTGCCCTGACTGACCTGCAGAAACCTGATGAAAGAAAAAGTGATGAAAGGAATGAAGATGAATAA	29	23	0.557692	25	163	0.132979	1.50456e-09	7.2422e-07
yfcS_2		putative periplasmic pilus chaperone	ATGCTGAAAATGAAACCGGCGCTGAAAAAAACGCTGATGGCGGTAGCGTGTCTGAGCACGGTACCGGCAGCCCAGGCAGCCATCTCCCTGGACCGTACACGTGTGATTTTTAATGGCGGTGAGAAATCGATGACACTGAATATCGCCAATGATAACAAACAGCTACCCTATCTAGCTCAGGCATGGGTAGAGAATGAAAAGAAAGAAAAAATTACCACTGGCCCGCTTATTGCCACACCGCCAGTACAGCGCCTAGAACCCGACTCAAAGAGCATGGTTCGTCTGACCAGTACACCAGACATCAACCGCCTGCCACAGGACAGGGAATCCCTTTTTTACTTCAGTCTTCGGGAAATTCCCCCTAAAAGCGATAAGGCAAATGTGTTGCAGATAGCTCTG…	28	24	0.538462	23	165	0.12234	1.79533e-09	7.2422e-07
group_4711		hypothetical protein	ATGAAATATATTAAACTATTACCAACCGTATTTTTTATTTTTTTATTTTCTTACCATGCTAAGGCAGCAAATTACTGTAGTCTTTTGTGGGCTAATAACTCATTACCCAGAGCTTCTCTTAATGCCAGTCTTGATGGAGATTATATTGGAATATTCCCTATGAGTTTGCAAGCTGGAGGGGTATCTAGTGTAATCAAAGGATATCAAGAAAATATGAATAGCTTTGTCACGCTTGATGGTATTTACAGATACTGGATACAGTATCCGGAAGAGTGGCAGACATCATCTCAGGGGCTGAGATATAGAATACGTAGTGACTTGGATGCTGCAGGAGTACAGTCCCCGGGAGTGAAGACAGTTGTGACTCCTACAAATACTTATAAGTGGGAGAATACTTAT…	28	24	0.538462	23	165	0.12234	1.79533e-09	7.2422e-07
ybgD_2		putative fimbrial-like adhesin protein	ATGAAAAAGACAATTCTCGGTTTGATTATTTCTTTTGGATTATGTTCTGCGGTTAATGCAGCCAGCCAAGGCCAAGGGATTATTAATTTCAAAGGAATTATAATTAATGCTCCATGCGGTATAGCTCCAGAATCTGCAGATCAGTCCATCGATTTTGGTCAGATCTCCAAAGCACACCTGGAGGCTAACGGTATTTCTGTGAAGAAAGATCTTGATATTAAGTTGGTTAACTGTGATGTCAAGGAACTGGCTAGTACTGGTAGTGTAAAAGTATCATTCACTGGTACCACCATTAACTCTCAGGTAAAAGAACTGGGTACTGCTGGTGATACCGGTACTGCTGTTGTCGTTTCTGAAGCGAGCGGCAATCTGGTTTCTTTTGATGGTGTTGCTGGCTCT…	28	24	0.538462	23	165	0.12234	1.79533e-09	7.2422e-07
group_7151		hypothetical protein	ATGGACACCTCATTTACTCATGAGAACGCTCGTCTGCGGGAGCTGTTGCAGACGCAACAGGACACTATCCGTCAGATGGCTGAATACAACCGCCTCTTCTCACAGCGGGTGGCGGCTTATGCTTTCGAAATCAACCGGCTGAATGCGCTGGTTGCAAAACTGCAGCGCATGCAGTTCGGTAAAAGCTCAGAAAAACTTCGCGCAAAAAACGCACGGCAGATACAGGACGCACAGGAACGAATCAGCGCACTTCAGGAAGAAATGGCAGAAATGCCGGGTGAGCGATATGACCCGGTACTGCTATCCGCTCTGCGTCAGTCTTCAGCCCGTAAACCGTTACCGCCTCCCTTCCCCGAGAAATCCGGATCATCCAACCGGAAGAGGAATGCTGTCCGGCCT…	28	24	0.538462	23	165	0.12234	1.79533e-09	7.2422e-07
prsF		Minor fimbrial protein PrsF	TTGAGAATAATAATCTTCTTTATTATTAACTTACTCTTATCGAAAGCATGGGCTGTAGATATTCCCATCAATATAACGGGGAGCATTATAATTCCACCATGTGAGATAAATGATGGGAATGCAATTAATGTTGATTTCGGGAATATAAGGACAACTGAGCTTGAAAAGCATGAGTATAAGAAAATAGTCAGTTTCCCCGTCAATTGTTTATATTATCAGGGAGATGCCTATGTAAAAATTACAGGCCAGACTATGGATGGTAAAGATAATGTCCTTGCAACCAATATTAATGGACTGGGAATAGCTCTTTACCAAGGTGATGGTGAAGTAAACCATCTCAGATTAGGTGATGGTTCTTCAGGATATGGGTATAAGGATATTGACGCTCTTTCCGATAAA…	28	24	0.538462	23	165	0.12234	1.79533e-09	7.2422e-07
group_7131		hypothetical protein	ATGCTGTTTCAGGTAATTTCAATGGAAGCGCCATTCTATCTATTAGTATTCTTTAATGTTATCTGTTTTGATAAATTGTATATCGTATTATTTAGTTAA	28	24	0.538462	23	165	0.12234	1.79533e-09	7.2422e-07
group_7137		hypothetical protein	ATGCAGACCTCACGAGTTAATGGATTAACGAGTGGGGTCTTCGCATTTCTGGTACCTGCGTCTTGCCTGAACCAGAAAGGCTCAGACACCCGCCGCGATAATACCACATTCCCTGTTGCTGACTATTACCCCCATTTACCTGTTTTTGTTACAGAAACGCCGGGAGCGGGGAAAACTTGCTTTTTCCCGTTTCCGGGGTTGGACAACTGA	28	24	0.538462	23	165	0.12234	1.79533e-09	7.2422e-07
group_7136		Tn3 family transposase ISSba14	ATGCTCAGTTGGCTACATAACAATAATGTTATTTTCCCGTCGGTTGATGTGATCGAGCGGACGCTTGCCGAAGCCGTCACGCTTGCTGACAGATCTGTTTTTACGGCAATTACTGCACAACTGGGAAAGCAGCATAGATCTGCACTCGACAGCCTGCTCATATCAGAAGGGAAACAACCTTCCCGACTTACGTGGCTACTTCAGCCTCCCGGTAAAATTAACGGTAAAAACGTGCTGCAACATATCGATCGACTTAATTCTATCACCGCGTTGGAATTACCTGATGGTATTGAGCTTTGCGTTCACCAGAACAAATTACTCAAACTGGCGCGTGAGGGCCGGAAAATGAGCAGCAGAGATCTGGCAAAATTCACCAATATCAGACGTTACGCTACGCTG…	28	24	0.538462	23	165	0.12234	1.79533e-09	7.2422e-07
group_7135	yqiG	putative membrane protein	ATGAAAAATAATACCTCTTTTGTTATTAATGGCATTACATATGCGTTGTTGTTTTCCCTGGCTGGCGCACCGACTTATGCCGTCGACTTTAATACAGATGTTCTGGATGCAGCAGACAGACAGAATATTGATTTTTCCCGGTTCTCCCAGGCGGGATATATCATGCCCGGGCAGTACCAGATGGAGATTATGGTGAATGACCAAGGAATTTCACCGTCGGCATTTCCGGTGACGTTTCTGGAACAGCCAGCTTCCGTCGCAGACGGAAAGAAAATGTTACCGCAGCCCTGTCTGACAGCGGAGATGGTCAGCCGGATGGGGCTAACTGAGGCTTCTCAGAAGAAGGTCACATACTGGAATAATGGGCAGTGTGCGGATCTCAGTCAGCTGCCGGGGGTG…	28	24	0.538462	23	165	0.12234	1.79533e-09	7.2422e-07
traM		Relaxosome protein TraM	ATGGCCAAAATTCAGGTTTATGTTAATGACCATGTGTCTGAAAAAATAAATGCTATTGCTGTGCAGAGGCGAGCAGAGGGAGCAAAAGAGAAAGATGTTAGTTATTCAAGTATTGCCTCTATGTTGCTTGAGTTAGGATTGCGAGTTTATGAAGCGCAGATGGAACGAAAAGAATCAGCATTTAATCAGGCAGAGTTTAATAAACTTCTTCTTGAATGTGTTGTAAAAACGCAGTCAACAGTGGCAAAGATTTTAGGTATTGAGTCTCTTAGCCCTCATGTTTCCGGAAACCCGAAGTTTGAATATGCCAATATGGTTGAAGATATCAGAGAGAAGGTGTCGGTTGAGATGGAAAGGTTCTTTCCAAAAAATGATGATGAATAA	28	24	0.538462	23	165	0.12234	1.79533e-09	7.2422e-07
group_1623		hypothetical protein	ATGAGATGCCGGGGGCTGATTGCCCTGCTGATATGGGGGCAGAGTTTGGCTGCCGCCGATCTTGGTACCTGGGGCGATCTGTGGCCGGTAAAGGAGCCGGACATGCTGACGGTGATCATGCAGCGCCTGACGGCACTGGAGCAGTCCGGTGAGATGGGCCGGAAAATGGATGCCTTTAAGGAGCGGGTGATCCGTAACAGCCTGCGGCCCCCTGCCGTGCCCGGTATCGGACGCACAGAGAAATACGGCAGCCGATTGTTTGACCCGTCCGTCAGACTGGCTGCGGATATCCGGGATAACGAAGGGCGGGTGTTTGCCCGTCAGGGTGAAGTGATGAATCCGCTGCAGTATGTTCCTTTTAACCAGACGCTGTATTTCATCAATGGCGATGATCCGGCG…	35	17	0.673077	41	147	0.218085	1.90076e-09	7.2422e-07
group_2231		hypothetical protein	ATGACCACAACGCAAAAAACGACTGATGTTACAGCCCGTCGACGCAGCCACTGGTGGTGGACGGTGCCGGGATGCCTGGCAATGGTGTTACTGAACGCAGCCGTCAGTTACGGCATTGTCAGACTGAACGCACCGGTGACTGTCGCCTTCAACATGAAGCAGACCGTGGATGCGTTTTTTGACAGCGCCAGTCAGAAACAACTGTCAGAAGCACAGTCAAAAGCCCTTTCAGCGCGTTTTAACACGGCACTGGAAGCCAGCCTGCAGGCGTGGCAGCAGAAACACCACGCGGTCATTCTTGTGTCGCCTGCTGTGGTACAGGGGGCACCGGATATCACCCGGGAAATCCAGCAGGATATTGCCCGGCGAATGAGGGCGGAGCCATGA	34	18	0.653846	38	150	0.202128	2.17079e-09	7.2422e-07
group_7177		hypothetical protein	ATGTTCTTGAAAAAGCTTACTCCTTTGAAATACGACGAGGTAATCAGGGGACTTAAGAACATGGGGTTTGAAATGAAACCTAAAACAGGAACCTCTCACGAACAGTGGGTTCTCAAGAACAGTAAAGGAAAATGGGTGGTTACAGTTGATAAGCATCACGCCCCATTCTCCAGAGATTTAATAAAATCCATGGCTAAGCAAGCTGGACTGAAAGCTCGTCACTTTCATGCGTTATGCAGAGGTGACGCAACGCTTGAGGATATAGGATTCCAAATCATTAGCTAA	30	22	0.576923	28	160	0.148936	2.2085e-09	7.2422e-07
group_7040		hypothetical protein	ATGTTTATCACGAATAAAGCTATTTATGTTACCAATATCATTTCGAGTACGCACACTATCTATCTGTTTTTTAAGGATATAAAAAACAACATGTAA	30	22	0.576923	28	160	0.148936	2.2085e-09	7.2422e-07
group_7033		hypothetical protein	ATGAAAAAATTTAATTTTGCTGCTCTACTTCCGGGGTTTTTGGCACTCAATAATTCTGTATGGGCAAGTGATTTGCCTGGTATGACTCTTAATGAACATGATTTAGTGATAGCCCCACTTAACACCGAAGTTCCATTCTACATTGCAGGGCATCGCAGTCATAGCTCCCATCGGAGCCATAGTTCTCACCGTTCATCATCAGGTGGCGGGTACTATGGTGGCAGCACTCCCTATTATCCAAAAACATACAGCTTACCAAGTTCATCTGGGTCTTCAAGTTCAGGAACAAGTCCCTCATCGTCCTCTTCCTCTGTGCGTTCGCTTCGTTCTAACGACAATAACAACTCTACTACTACGAATTCTGTTGGAACTACAGAAGCTAACCGTGCAAGTAATGGG…	30	22	0.576923	28	160	0.148936	2.2085e-09	7.2422e-07
group_7036		hypothetical protein	ATGTCAAAAACTGAAAGAAATTTATACATTCTGATTGCTTTGATTATTTTTTTTAATGTTATCGCTATTAATGCAAGTATCTCTATCGATTGGGATGTGTCGAAAATGAATTATTGGTTGGGTTTTTTAGTAAGCATTGTATTCTTTTTTGATCTATATATCTGGCCTATATTATTTTATCCAATCATGGCGTGTTTATTAAAGAGGTTGGTTTGA	30	22	0.576923	28	160	0.148936	2.2085e-09	7.2422e-07
group_7037		hypothetical protein	ATGAGCATCTCCGCTACGAAAAGCAGGAAGAAAGAAGCTGAAGCTGGTCTTTCTGATGATCCTCGGCAAACGGAAATCACGACACCCAATTTTGTGCTGTTTGGTGAAACTTTCACATTTATTGAGACTTTCTCTGCCACTGTCATCGACTCCGATCCAGGCAATGGTCATATCTGGGTAAAAACCAACACAGGGGATGAGAAGCAGATTTCTGACTACGGTGTCCCTTTCAGAAGTTCACACACTATCCATAAATACGAACTTCGCCAATATAGTGAGGATGGTTCGTATGATGCATATAAAGATGCGCTTATCGTTAATAAGAAAACGGGTGAACACGAGGTAAACTTAAAAAGAAAAACCATTATTATCCCCGCTTTTCTGACAATGCTATTTCAT…	30	22	0.576923	28	160	0.148936	2.2085e-09	7.2422e-07
group_7176		hypothetical protein	ATGAAAACCTTACGTTGCATGGCCTACCAGCAGAACGGCGTTTACGTAGCTGCATGTTTAGACCTGTCATTGGCAGCGCAAGCAGATACTATGAAAGAAGCTGTAAACAAACTGGATGAGCAGATTAAAGATTTTTTCACTGAAGCGCTATCAGAGCCGGAATATGCAAAACAACTACTAAGTCGGAAAGCACCTTTATCTATGTGGCTTAAGTATTGGGTAATTGCATTTCAGGTTTTTGTCAGAAAACGAGGTGAAGCAAAACTCTTTGCTGAGCCTTGTGATGCTCATGCTTAG	30	22	0.576923	28	160	0.148936	2.2085e-09	7.2422e-07
intR_2		Rac prophage; predicted integrase	ATGGGCAAGAAAGAACAAGGATTATTATCTCTGCCAAGAGGAGTAACTATTCGTAAGCATAAAACTGCTTCAACACTAGTTATCACTTTCACATATAAAGGGGGTCTTTGCAGGGAGCCCCTGTCTCGGCTTGAGGCAAATACACGTGGTATTAAATATGCTGAGCGCCTGCTAGGGGAGATACAAAATCAGATCGCCAGCGGAACGTTTGAATATGCGAAATATTTCCCCAGTTCCAAAAAACTGGAGTTATTCGGTATAGTAAAGAAAACCAAAAATATTAAGTCCTATCTTGATGAATACCTGAAAATTTGCATGAACCGCAATCTGTCGCCGTCAACCATTGGCGGTTACGAAAAATGTATATCAGCACTATCAGAGCTACATAAACTACATGTA…	30	22	0.576923	28	160	0.148936	2.2085e-09	7.2422e-07
group_4654		hypothetical protein	ATGAATAAAGCATTTGAACGATGGGTCCACCAGCGTTACGGCAATCACTATGACCTGACGCGAGATGGTGACGGTTTCTACTGTCGTGAAGTTGTGAAGCGAATGTTTGACGTGTGGTGCCACTGCCGTGGGCTGAGTGTTGTGTGA	30	22	0.576923	28	160	0.148936	2.2085e-09	7.2422e-07
group_1674		hypothetical protein	ATGGGATTCGGTTATCTTGCCTTTGAAAAAATCCAGGTAACCTTCCACATCATCGCTCGCCCGACCAACGGCTTCCACGAATGCCGATTTGCCAACGGTGTTCACACTGCGGATATAAAAGTAATAATCATGGCCCGGTTTGATATTGATACTGGCGGCTATCCAGTACAGCGCCGTACCAAGATAGCGGGCTGTGGTTTCAACCTGCCTGATATCGGTAATCCGCTTTTCCGAGAACCAGAACTCAAACTGTACCGTCGGGTCATAAACCGCAAGATGCGGCGTGGCGGTTATCTGAAAATAGCCCGGCGTCAGCTCAATCCTCGACGGTGTTGCCGGTGCGGCAATCCGGAACGATACCGACGCCGGATCGCCCTGCTGCCCCCACGCATTTACCGC…	25	27	0.480769	17	171	0.0904255	2.22063e-09	7.2422e-07
group_4656		hypothetical protein	ATGCAAAAGTTCTTTCAAAAAATAAATTCTTTGACATATAATAAAAAATTAGCACCCGTCATATTAAACTATGATTTTAGCACAGGCATTAATAAAACAACCAAAATAGATTCATCGAACAGCAAAAGAGAATTACGCAGCATTTTACTTTCAATCTGTGCATTTCTTATTTTTTTCATATCTACAATCTTTACTATTAGATATTTAATTTTCATTTCAAAGTTCCTTTCCAAAAATCACCCAGATTATATGGAGTTTTATCATTTATTCATTTACATAATCCCCTTACTGGGAGGAACTTTAATCGCTATATGTAATCATAAATATCGATATACTAAGCCTTTCAATGATGGGATACTATTTTTATCTTCCGCATTAACGGCTTATTTCCTTTTAGAC…	29	23	0.557692	26	162	0.138298	2.80588e-09	8.87215e-07
group_6072		hypothetical protein	ATGCGAACCATAAATGCCTCATCTTCAGCAATGCAGCCGGCATCCGAACAGGACGATATTGTAAATTCACCTAATTACGAGGACATTGCAGTAGTTGAATTGCAGCTCTGTATTAGCCTGACAGTGACAGAATGCGATATTGACTCTGTCACAGGTGAAATAGTTTGA	37	15	0.711538	48	140	0.255319	2.90177e-09	8.87215e-07
ybcW_2		DLP12 prophage; predicted protein	ATGAATAAAGAACAATCTGCTGATGAACTCTCGTTGGATCTGATTCGTGTAAAAAATATGCTTAATAGCACCATTTCTATGAGTTACCCGGATGTTGTAATTGCATGTATAGAACATCAGGTGTCTCTGGAAGCATTCAGGGCAATTGAGGCAGCGTTGGTGAAGCACGATAAGAATTCGAAGGATTATTCCCTGGTGGTTGACTGA	37	15	0.711538	48	140	0.255319	2.90177e-09	8.87215e-07
group_4730		hypothetical protein	ATGGAAGAACAAGCAAACAAGATTCTCGTAGAACTACTGCAAAAAGCCAGTAATGGAATAGACGCGGCTGTTTCATTTAGCCAGGCACAGATTCCTGATGTTGTTCATCAGTTGCTGCTATGGAATATGGTTGACAGTCTGATTAAAACATTAATGGCCATTCTAACAATCCCACTGGTTTTCTGGTTTATGAAGAAGCAGTGCCAAAGAGTTGAGACAGGTAAAATCGGTGATGAAGGATATTCATGGGAGAAAGGAAATCCCAAATACAGGCCGACAATGGTTTGGGATAGCAAAGGTGATATTAATCTTCTTATCATGCCATTGGTTGGAGTTTTGACTCTGTGGGGGATTTTTATTATTGGTGTAGTAACCAATATGACTTGGTTAAAAATTTGG…	31	21	0.596154	31	157	0.164894	2.96399e-09	8.87746e-07
group_314		hypothetical protein	ATGAAACGTCTTCTGCCATTGCTGCTGGGGCTGGCAGTCAGTGTGGCACAGGCTGACAGCAACAGTGATTACCGTGCGGGTTCTGATTTTGCCCGTCAGATTCAGGGGCAGGGTACAGGCAGTATTCAGAATTTTAATCCGCAGGAAAGCATTCCCGGCTATAACGCGAATCCGGACGAGACACAGTATTACGGTGGTGTGACTGCCGGTGGGGATGGCGGGCTGAAGAATAACGGCACCACGGAATGGGCGACCGGTGAAACCGGCAAAACCATCACAGAGTCATTTATGAACAAGCCGAAAGACATTCTGTCACCGGATGCGCCATTTATTCAGACTGGCCGGGATGTGGAGAGCCGGGCTGACAGCATTGTGGGAAACACCGGGCAGCAGTGCAGT…	34	18	0.653846	39	149	0.207447	3.15748e-09	9.26782e-07
group_4713	pinQ	Qin prophage; predicted site-specific recombinase	GTGCTTATTAATGGCTCAGTAGCAGCCAGCGAACGTCCAGGTTTTAACCGGTTGCTTGATCGTCTGGAAAGTGGCGATGTATTGATAGTCACAAAACTGGATCGCCTCGGTCGTAATGCAATGGATATCAGGAAAACAGTGGAGCAACTGACTGAATCTGGCATCAGGGTGCATTGCCTAGCATTAGGTGGTGTTGATCTGACCAGTCCGGCAGGAAAAATGACAATGCAGGTGATTTCAGCGGTCGCTGAATTTGAACAAGACCTTTTACTTGAACGAACTTATTCAGGGATAGCAAGAGCACGGGATGCAGGAAAACGTTTTGGTCGCCCACCGGTATTAAATGAAGAACAAACACAGAAGGTACTCGAACGCATTAAGTCTGGGGCAAGTATAAGT…	28	24	0.538462	24	164	0.12766	3.41733e-09	9.64476e-07
ybgD_3		putative fimbrial-like adhesin protein	ATGTTCAGGCGTATAATTCTCTCGGTAACATTTCTCTGGAGTGCTGCAACTCAGGCTGCGCCATCGCCCTCCTTTCCTCTGCCGGAGCTCAGGGGAGAAGAGCATATCTGGTGGCATGGTCGGGCAAATTTTAAGGGGCAGATTATCGCTCCCGCCTGTACGCTGGCAATGGAGGATGCCTGGCAGGAAATTGATATGGGAACCACGCCACTCCGGGATTTGCAGAACAGCCCAGAAGGTCCCGAGAAAAAATTCCGTCTGCGGTTGCGTAACTGTGAGCTGGCGGGAATGGGTAAACGGGTTTATACAGCGAGCCGTGTCCGGGTGACCTTTGATGGTCTGCAGGGCGAAACGCCTGACAAATTCTCGCTGACCGGTCAGGCAGAAGGTATCAGTCTG…	28	24	0.538462	24	164	0.12766	3.41733e-09	9.64476e-07
group_2197		hypothetical protein	ATGGAATTGATGCCATTTAATTTTGACAGATTGCCTAATGGACAGGTGTTTATAAGCAACCTTGCAGGTTTTCATCATTTCATTGGTGAGCAAGACCTTATTGATCTTTCTGATGAGCGAATTAGTTCGGAGCAATCAAACGTGCTAGAAAGTAAGCTTTTCATAACCAGTGAAAGCTCATCTGCTATAACTCCCTATGCTTTAAGTTCTGCTTTTGCAAAACGATTGATGAATGAACTGGCTGTCAGGCCAATTTTCATGATTGTACCCACATTACGTTGTGACCATACATGCAAGTATTGCCAGGTTAGTAGAGCTTCTGTTAATGCCTCAGGTTACGACCTAAATCCTGAGCTCATCCCCGATATTATTTCGGCTATTAAAAAACTATCAACGCCA…	32	20	0.615385	34	154	0.180851	3.68315e-09	9.88241e-07
recF_2		hypothetical protein	ATGAAGAACTGGAAGCTATCAAAGCTGAGAATAAATAACTTCAAAGCGTTTGATAAAGTCGAATTCGATTTTGAGAGTTCTTCTTTGTTGACACTTGAAGGCCCTAATGGATATGGCAAAACAAGCGTATATGATGCTTTAGAATTATTGTTTACAGGAAAAATAAAAAGAATTGTACAACTATGTGAAACAATAATGCCAGGAGGCATTAAAAATTATAGTGATAATCTTTTCTGGAACAAAACAAATGGAGAGGATGATATCGAAATCAGTGTCGAGATGTCGAATGATAATAATGAGAAACTTTACTTTTCACGCAGAGCACATGCAAAAGATTTAAAAATAATACAGAATAATAAAGCAGATAATTTTAGCATATTTAAACTCTATAAATTAGGT…	30	22	0.576923	29	159	0.154255	3.97289e-09	9.88241e-07
group_4657		hypothetical protein	ATGGTCGAAAGTAATACTTTTAATAAAATTGTTGTAAGTAAGCATTCCCGTAATGGAAGCATTAACGAAGCGAAGCTCTCACACAACCAGCTTCGTTCTCATTGCGTCAGTGTCAGATTAAATGATGCAGAGCTAAAGCTTCTCAATGAGAAACGTGGCCGTCATCGTAAAGGTGAATGGGTTCGTTTAGCCCTCATTGAAAAGCTTCCAGTAACTGTCCCTCCTATCAACTTAGAAGCATGGAAATCTCTGAGCGAAATATCACAGAAGCTGAACAAGCTTGTCGCTCATCTGGATAACAAAAGCCACGGAAGCTCTCTGACGCAAACAGAACTATTCGCAGTGAAGCGCCAGATATCTGAGCTTCGCATGAAGCTGATTACTGCTGACTTATGGAAA…	30	22	0.576923	29	159	0.154255	3.97289e-09	9.88241e-07
group_4655		hypothetical protein	ATGTCTGAGGTTATCAGGAACGATATCTTTCATTTTTCTTCAAAAAAGAATGTGCCCACAGGGTTCTATCGGTTATGCAAACAAAAACCAGTGAACCCTTTATTCTTTTTGCCCAATTTGCTGGTAGTTGCTGAAAGCAATAATGATGCCATTCTACCATGCTTTGATTACTCTGTTATTAGCACTGAATTATTTGAGTCAATTGAAGATGGAGATATTGGGGTAATTAACAATGGCAATATGATCCGCGTTATTCTGTCCCGCAGAGCCAATCATAATACTGTCTTAGTAACGGAACGCTGCAATAACTTGTGTCTCTTTTGTTCGCAGCCACCAAAGAAATCAAATGATGACTGGCTACTTACCCAATCAGCCCTTGCTATCGCTTCATTTGGGTTG…	30	22	0.576923	29	159	0.154255	3.97289e-09	9.88241e-07
group_3164		hypothetical protein	ATGAAGGGGATGCAGAAGATAAAGCGAGGTAAGAACTTCGCTGGCGTAGTGTTTTATGCATTGAGACCAGCTTCTCATCACAAAGTTGATCCAGTTGTCGTAGGTAGCAATATGATGGGGTGCCTCGCTAAAGAGCTAATAGCTGAGTTTGGTGCTACAAAAACACTTCGCCCTGATGTGGCTAAACCCGTTTGGCACAACTCGCTTCGCTTACCTAAAGGTGAATCACTAACGGCTAAACAGTGA	30	22	0.576923	29	159	0.154255	3.97289e-09	9.88241e-07
group_3163		hypothetical protein	ATGCTAAATAATTTTATAAAACAAGCTATTGAAGATCACCAATTTATAAAAGTTGAAAGTACGCTAGAAAATATTTCTTTTTTTAAAAAGGAGAAAGATGCATTACGTCGATATATAATAACCTACAGAACTGATAAACTTGAAGATGCGAGTTTCATTAATGAGTTAATTATTAACAACACCCCAACTGAACTTTTAGAAGCTCCAGCTTTTGCAAAAAACACTGATCTTATAATAGTTTTTCAACTCGACAAGCTTTCAAATTACAAGCAATATGAAAAAAGTATATTTGATATAGAAGAAAATGCTTATCATTTCAAAAAGTATGTATTGTATTATTCAAATGAAGAGAATCAATTAATTTCCGGGAAGAACTTTAATAATCTTAGAGCAGTTCTC…	30	22	0.576923	29	159	0.154255	3.97289e-09	9.88241e-07
group_7032		hypothetical protein	ATGGCAAGGATTATTGTCAACATCAGCGCAACAGTTTTCACCCTTATGCTCTTATTTAGGGCATTGTTCACTTACATTTATCCAGACACACTTCCTTTCGATATAGCTATCATCGACTGGCTTGTCGTAGCTTCAGGTTCAGGTGCTGCCATTTCTTCTATCTTCTGCTTTATCAAAAAACGCTACCCCGATACAGCAGAATTTTTACCGATGTTCAGCACAATTTGTTATGTGATCGTGCTGATCGGATACGCAATATTAAGGTACACCCCCACATATCAAACCTCATTGTCAATAATGGTTACAGGGATGTTAGTTGGTATGGGATGGTGGATACAGTGCATTACTTCTGCAGCCAATACTCGCAGATCACATACCCTGAACATGATCATTAACACG…	30	22	0.576923	29	159	0.154255	3.97289e-09	9.88241e-07
group_4347		hypothetical protein	ATGGAAGCCTTACAAACAACACCAAAAACATGTAGCCTCAATACTTACAACAAGGTTTTATGTGATGATTTAGATCTCGATTCTTTTGCATTAACCATCGCAAACCTGCTCAGTGCTGTTCGCACCTTCAACCTCCTAGATGATACGCGATTAAAAGAGGTTGGGTTTGATGTGCTAGAATTTACTCATGAATATGCTTTAGCGATCGCATCGACAAAACAACAACATTCTATCCGATCAGGCAACAAGATAGCCTGCATACGCACCAAACGTGAAGCCTGCGGCTTGACGACTACCGAACTAGCCAGACTACTCGATCTTGACGAAGAGATTATTCTGCAATGGGAGAGTGGAGAGTTCGAGCCAACCATCAGCATGCTTATCCCCCTGGCAAACGTC…	38	14	0.730769	52	136	0.276596	4.34286e-09	1.04485e-06
group_6342	ybcQ_1	DLP12 prophage; predicted antitermination protein	ATGCGTGATATTCAGATGGTTCTTGAACGCTGGGGGGCATGGGCGGCAAGTGGTAACACCGGGGTGGACTATTCTCCGATCGCTGCCGGATTCAAAGGCCTTTTACCATCTACCACTAAACCACGTCCAGCCTGCTGCGATGATGACGGACTTATCATTGAAAACTGTCTTGCACGTCTGAAGCAGAAAAAACCTGAGGAGTATTCGCTTCTCATTGCTCATTATTTGTTGCGAATATCAAAAAGACAGATAGCCAGGACGAGAAAGAAAAGCGAAAAAGCAATACGAATTGAGATGCAGATAGCCGAAGGGTTTATTGACGGATGTTTGTCTGTGCTGGGGGTAAGACTGGAGATGGACGACTGGCTGCTAAAAAAGTAA	39	13	0.75	55	133	0.292553	4.81008e-09	1.13859e-06
group_4717		hypothetical protein	ATGCATAAGTCAGTCGCAGAACATAGTGATTTAATTCCGGATGAACATGAGTGGATATTCAGAAAACAGAAATCTTTGTATATGCGCCGGGAAATGGCGCGTTAA	29	23	0.557692	27	161	0.143617	5.12714e-09	1.16858e-06
group_2064	ydaV_1	Rac prophage; predicted DNA replication protein	ATGAGCGCCCTGCACGCCAGCTATGACGACGGGCAGTCAGGCGAAAAATTTTTGCGTGAACTGTGCGAAGTGGACCTCCTGGTTCTTGACGAAATTGGCATCCAGCGTGAGACGAAAAACGAGCAGGTGGTACTGCACCAGATTGTTGACCGCCGGACGGCATCACTGCGCAGTGTCGGGATGCTGACAAACCTGAATCATGCCGCAATGAGCACGCTTCTTGGTGAGAGGATTATGGACCGGATGACCATGAACGGTGGTCGTTGGGTGAATTTTAACTGGGAGAGCTGGCGGTCAAACGTTGGACGTCAGGGTATGTGA	31	21	0.596154	32	156	0.170213	5.17565e-09	1.16858e-06
traQ		Protein TraQ	ATGTGGGTATTTTCCCTGGGTGTCTGGTTTCATATCGTCGCCCGTCTTGTTTACAGCAAACCCTGGATGGCTTTTTTTCTGGCGGAGTTGATTGCGGCCATCCTTGTGCTGTTCGGCGCATACCAGGTGCTGGATGCATGGATTGCCCGTGTCAGCCGGGAAGAGCGTGAGGCACTGGAAGCCAGGCAACAGGCCATGATGGAAGGGCAGCAGGAGGGCAGACATGTCTCTCATTAA	31	21	0.596154	32	156	0.170213	5.17565e-09	1.16858e-06
group_3096		hypothetical protein	GTGAGTGATGAAGCCGATGAAGCATATTCAGTGACAGAACAACTGACCATGACAGGAATAAACCGGATACGCCAGAAAATAAATGCTCATGGTATTCCTGTTTATCTCTGTGAAGCATGCGGAAATCCTATTCCGGAAGCCCGGCGGAAAATATTTCCCGGTGTGACGTTATGTGTTGAATGTCAGGCGTATCAGGAAAGGCAGAGGAAACACTATGCATAA	33	19	0.634615	37	151	0.196809	5.30351e-09	1.17931e-06
group_6340		hypothetical protein	ATGAACAACCAGAATACTCAACCGCAAATAATGAACTATGACCCGAATCTGACGTCGTGCGGACGCATGGCAAAACAAACCGTTCGATTAACTTTCGGACTATGGGAATACCGCGAAACATTCGAAGTTACTGTCGGCGGCAATCTGACCGGACTGGATGTTATCAATTGCGCTATTGAAAGCCTGTACGCAACGCTGCCTTATGAAGAAGTCCTGGATGAGCGCACAGGGAAAACGGATATCATGGCCACCATTAATATTGGCGAACTGATATGCCAGGATGAAGACCTGTCCGGGGAACTCTGGCTTGCCGGGATGCTTATCTCAGCAGAAATTATCAGCATTGAACCCGCTACAAACATACGGCTCTGA	39	13	0.75	56	132	0.297872	6.13357e-09	1.34353e-06
group_7034		hypothetical protein	ATGTGCGAAAGGACGTTAAAAAAAGATGTTTATTCTGAATGGGTTATACGCAATAGCCTGTACTGGATGACTTCTCTTACTCAATGGAAGCTTTGTGAAGGTATATCCTCCTGGACAATCTCTTTTGAAAACGATAGCCCCGAATGCCTCTATGAATTCGAGAGGCTGCTGAATGATTACACTTTGCGAGAAAAACTACAGCATAAAACAGGGGCGTTGAGAGATTCTATTGTCAATAAAGTGCTTCGCAGTGTCGATGAAAGGCTATCGTAA	30	22	0.576923	30	158	0.159574	7.0211e-09	1.49336e-06
intA_2		CP4-57 prophage; integrase	ATGAGAGCTATTGCCTCAACAGTGCTTAAAGAGAAAGGATTTCCTCCTGATGTGATTGAAGCTGCGTTAGCACATATCGATACTTACGAAGTCAGGAGAGCCTGCAATCGTGCTCAATACCTTGAACTGCGTAGAGAGATGATGCTCTGGTGGGGTGAGTATGTAGAAGCAGCATCCTTTGGAAACTCATCAATCAGTGTTATTGGCAAGTTAACCTCAACAGAAGGATATACCGATTAA	30	22	0.576923	30	158	0.159574	7.0211e-09	1.49336e-06
group_7145		hypothetical protein	ATGTGTGCGATGGATCGTAGAGAAAGAGCACTCATCAGTCAATTGCATTTCCCTCATAGTCTTGGAGAGGCTATTTCGTTTTTAAAATATCCTGTATGTGTCCGCTTCGAGGATGGTTCTTTTATTAAGGAAAATAACTGCTTTGAAAAACTTATCAGATCGTCATTTAATTCATGTGATGAATGGTTTGATAGTTTAACGTTGGAATGTAAATTACAGTTATCTAGAGCAGAGATTGTATCATCCTCTTCTATTTATGGTGTAAATTGTAATAATGACATATTACTTAATAATACGTTATGGAGTGTGATCATAGAAAGTGTTATAACACCATGCGGCTATTTCTTTATCTGGAGGTTTATTGGGGTAGCAAATGATAATCTGTCATCGTTTGTTGTG…	27	25	0.519231	23	165	0.12234	7.56583e-09	1.54217e-06
traY		Relaxosome protein TraY	GTGAGCAGAGGGAGAAGCAGAGCCGCACCAGGTAACAAAGTCTTATTAATACTGGATGAGACAACTAATCAGAAACTTTTAGCAGCCAGGGATCGTAGCGGAAGAACAAAAACTAATGAGGTGTTCATTAGACTAAAAGATCATCTCAATCGTTTTCCCGACTTTTATAATGCATCTTTAGTAAAGGAGGAAGCTGAAGACATCGACGATATATAA	27	25	0.519231	23	165	0.12234	7.56583e-09	1.54217e-06
group_7133		hypothetical protein	ATGAGCAGGACAACAACAGGGCTCTGTCTGGCTGCGCTGCTGGTGAGCAGCAGCATGAGTAGTGTGCTGCAGGCAGGTGAGCTGGTCGTGCGGGATGACTTTTTTGTGGCAGATGAAAACCGTCATCAGTGGGTAAACGAGGACAATGGACGGACAGGAACTCTGAATGTCAAAGGTGCATTAGTGTCATCTCCGTGCATACTGGAGACACCAGAAATTAAACTTCCCTTGCTGGAGGATAACGGAAAATATGTATTAAATATAAAACTATCACACTGTGGTGATGGATTGTCAGAAACATCTGAGCAAGAGCCGCAAGTAAGTTATAATGTTTATGTAAAACAACATATTATATTAAAAGAATGGGAAAATGATGTTCCTCTGTCAGAGCATAAGGGT…	27	25	0.519231	23	165	0.12234	7.56583e-09	1.54217e-06
group_6339		hypothetical protein	ATGTTCGCTCTGATTAATCAGGGACAACTGTATACCGACAGTGCCGGTTACCCGGTAAAAATTGTTCGCTGCATAAACAACACCGTGTTGTACAGAAGATGTGAAGCGAATGTTTGA	39	13	0.75	57	131	0.303191	8.54071e-09	1.71703e-06
group_7077		hypothetical protein	ATGAACTACGAGGGAGGGAACAACATTCGTACTGAAATTGAATTTTTTTCACTCACTATTTTCTTTTTAAAAAACAACAATTTCTATTGA	31	21	0.596154	33	155	0.175532	8.89696e-09	1.76448e-06
group_4535		hypothetical protein	GTGCGAAATAAGCAGGTGGTGTTACTCATTGCCGGAATATCCGGCATCGCGACGGGAATAATCGTCAGCCTGAATATCCCCTTTATCCATCAGGGGCTTTTTTATCCCGCCAGCCCTGTAGAAATTGTCGTTTCGCTGTGCCTTACCTTTTCTGTTTCTGTTGTGTTTTTTGTGGGGGCAATTGTGGGATGGATTTCGGTGTCTGAAATATATTACAGCCGCAGGACTGGACGGAAATATCGGGATATTCCTGCTGAAATGTCGTATGCGCCGGGAGAACAAATTAAGGGAGGGCAAGAATGA	32	20	0.615385	35	153	0.18617	9.29701e-09	1.81924e-06
group_6774		hypothetical protein	ATGAACCCAGCTATCAAAACAGCGATCAATATCGTTGGTTCACAAAAGAAACTGGGCGCTGCCTGCGAAGTTTCACAGCAGGCCGTCTATAAGTGGCTTCACAACAAAGCAAAGGTATCCCCTGAACATGTCGGCAGCATTGTTACGGCTACTGGTGGAGTAGTGAAGGCATACCAGATTCGCCCGGATCTTCCGAAGTTGTTTCCACACACCGAAAAGAACGCAGCTTAA	40	12	0.769231	61	127	0.324468	1.07412e-08	2.07417e-06
group_7140		hypothetical protein	ATGAACATGCGTAATATTAATGTTATTACAGCCCTCTCTGTGCCGGGTAAAACCGTGTCAGATGATTTTATGCATGCTGTTCTCTGTAACTGCGCCACAAGAATCGTACTTCCTGCACCGGAGAAATTCGGTTCTGAGTCATTGCCGGACAATTTTAATATGACTGCTGTCGGTGTGATGAAGAATTCAGAAATATAA	28	24	0.538462	26	162	0.138298	1.15898e-08	2.20898e-06
group_1099		hypothetical protein	ATGAATACTCTTACCAAAGAATGGTTACAGAACACGATTACCAGCATTGAGTCAGCACGGGATGAAATACCGTTCGGACTCGATGAAGATCAAAACAACATGCTTACCGCATTAAAAATTACACTGGCATCACTGGCAGCAGTATCGGATGAACGAGCAGCCTATGAATTATTTATGGAGAAGCGTTTCGGGGAATCTGTAGATCGCCGTAGGGCAAAAAATGGCGATAGAGAATACATGGCATGGGATATGGCGCTTGGCTGGATTATCTGGTGTCACCGCGCCGCCATGCTTCAGGGTAGCCAACCTGTAAGCCAAACTTACAACTTGCCAGAATTAATCGAAGGCATGGAAGTTTCCATTGATATAAGCACTTGTGATGCTGATTTAGGTAATCGC…	37	15	0.711538	51	137	0.271277	1.18026e-08	2.22071e-06
group_6341		hypothetical protein	GTGATAAAACTGAATGATTACGACATGTTGCGTAAATTGATCCCTCAAAACGCCATAGCGAGATACATCGGTGTTACGCCACAAGCGGTGAATCTGTGGTTTTCTAAAAACTCCGTTCCTTCTCGTTTTGTTTTACGGGTGTGTGAATTGGTTGAATGGAAGGTTACTCCGCATGGGTTAAGACCTGATCTATACCCTTATCCCGAAGATGGAATTCCTGATTCGTTACGAAAATCAAACGGTATTACCAGAGATTAA	38	14	0.730769	54	134	0.287234	1.26615e-08	2.35216e-06
group_929		hypothetical protein	ATGTCTCTCACTAAATCACTGCTGTTCACCCTGTTACTGACAGCCGCTGCTGTGCAGGCCTCCACCCGGGATGAAATAGAGCGACTCTGGAATCCGCAGGGTATGGCTACACAGCCTGCACAACCGGCAGCAGGCACGTCAGCCAGGACAGCAAAGCCGGCTCCCCGCTGGTTCCGCCTCAGTAATGGCAGGCAGGTTAACCTGGCCGACTGGAAGGTGGTGCTGTTTATGCAGGGGCATTGCCCTTACTGTCACCAGTTTGACCCGGTACTGAAACAGCTGGCACAGCAGTACGGCTTTTCCGTTTTTCCCTACACCCTGGATGGTCAGGGGGATACCGCCTTTCCGGAAGCATTACCGGTGCCACTGGACGTGATGCAGACCTTCTTCCCGAATATC…	36	16	0.692308	47	141	0.25	1.35524e-08	2.48619e-06
group_737	dinI_2	DNA damage-inducible protein I	ATGCGTGTTGAGATCTGTATTGCTAAAGAAAAAATCAGCAAAATGCCAAACGGTGCTGTGGATGCGTTAAAGGAAGAATTAACCCGACGCATCAGTAAACGTTATGACGATGTAGAGGTGATCGTAAAAGCCACCAGCAACGATGGGCTTTCTGTTACACGCACCGCAGATAAAGATTCTGCAAAAACATTTGTTCAGGAGACTCTGAAAGATACCTGGGAGTCTGCTGACGAGTGGTTTGTTCACTAA	44	8	0.846154	77	111	0.409574	1.45772e-08	2.64117e-06
group_3162		hypothetical protein	ATGTCAGTCAGCTATAACATATATAGAATGCCATATAAGAGTCTTCCAGAATTGACAAAAAAAATCATTAAAGAAGGGCTTGTCGAACAAAAAACTATTCTACATCAATCTTATCAACTCAAATTTTATTTTTCTGATAAATTAAAAGGAAATGAAGTATGGTGGTGGGATGTTTTTAGTGATTTCTTCAATGAAGAAATTGAAAAGCCTCATAATATATTCTATTTTGGCCTGCTAATAGGATTTAAAGAAAAGGACCCTGAGAATTGCTATCTTATCAGTCTTGGTAAATCACATTTTTATCTCAGCAAGTTTATTGAAGCAGACTTTGGGCTGAATGTGGCAATGCGTATAGCTAATGATGAAAATATTTTACTCAAGAAAAGCAGATTCTTTTGT…	29	23	0.557692	29	159	0.154255	1.61702e-08	2.89407e-06
dnaC_2		hypothetical protein	ATGATGACGATTGACCAACGTGAGAAACAAACAAGACTACAGGCGCGAATGGATGAGTTACGGGCAGAAATGGATGAGTTACGGGCAGAGATTGCATTTGCTCAGAAGGGCGAAAAGCCATGGCCTTATCGTTCCTGCCTGATGCGTGAAGGTCGCGGATATTGCGAAAAACACGGTAAATATCGTACGCATATACTGGTGTGGATCGATCGTAATGGCGAGGACAGAGAAAAAATTTCATGCTGCCCTGACTGCTTGATCGCTGAGGCCAGTGATTTGACCATGGAACTGTCGTCCCTCAAGGCGGAAGAACTGACTGATAACGCCGGAATTGCTCTGCGTTTTCGGGACTGCGAGTTTGATAATTATCTGGAGGTTAATCCTGACGCAGCCAGAAAT…	38	14	0.730769	55	133	0.292553	1.6729e-08	2.95802e-06
traV		Protein TraV	ATGAAACAGATTTCTTTATTTATTCCTCTGCTGGGGACCTTATTACTTTCCGGCTGTGCCGGAACCAGTACGGAATTTGAGTGTAACGCCACCACATCCGATACCTGTATGACGATGGAGCAGGCCAATGAGAAGGCCAAAAAACTGGAGCAGTCCTCAGAAGCAAAGCCGGTTGCGGCATCACTGCCGCGCCTGGCTGAAGGGAACTTCCGGACAATGCCGGTGCAGACCGTCACCGCGACCACTCCGTCCGGCAGCAGACCTGCGGTGACAGCACATCCGGAGCAGAAACTGCTGGTACCACGCCCGCTGTTTACCGCTGCCCGGGAAGTGAAAACGGTTGTTCCGGTCAGTTCAGTTACGCCGGTAACACCTCCTCGTCCGCTAAGAACGGGTGAG…	32	20	0.615385	37	151	0.196809	1.89382e-08	3.30878e-06
group_7010		hypothetical protein	ATGACACAACAGCGTTGTTACTACCCCCCACTGCGGCGCGTACGGACTCGCTACAGTGTAGGGGCCAAAATATTTCTACTGCTCTGGGCTGCAGGATTGGGAGGCACGCTGTACAGCCTGTACAGCCTGTACAGCGTGCTGGCGTACTGA	19	33	0.365385	9	179	0.0478723	1.96259e-08	3.38859e-06
group_7139		hypothetical protein	ATGAAGCTGAGTATGAAATCTCTGGCAGCACTGCTGATGATGCTGAACGGGGCGGTTATGGCGTCAGAAAACGTGAACACTCCTGAAAACCGCCAGTTCCTGAAGCAGCAGGAAAATTTAAGCAGACAACTGCGTGAAAAACCTGACCATCAGCTGAAAGCCTGGGCGGAGAAACAGGTGCTGGAAAACCCCCTTCAGCGTTCAGATAACCATTTCCTGGATGAGCTGGTTCGTAAACAGCAGGCTTCGCAGGACGGGAAACCCCGGCAGGGTGCTCTGTATTTTGTGTCGTTTTCCATTCCCGAAGAGGGGCTGAAACGAATGCTGGGCGAAACCCGGCACTACGGTATACCCGCCACACTGCGGGGCATGGTGAACAATGACCTGAAGACCACCGCT…	28	24	0.538462	27	161	0.143617	2.0699e-08	3.5323e-06
group_2982		hypothetical protein	ATGAACACCGCAATTTTTAACGATAAAGCATCCATGACCAGCGTTGAGATTGCAGAGCTGGTGGGCAGCCAACACAAAGATGTTAAACGCAGCATTGAAAGACTCATGGGGAAGGGAGTTATCCGAAGTGCGCCAATGGCGAATTTCGAAATAATCAACAACTTAGGATTGAAAAGAAATGTAGCTGCTTACGTATTCGAAGGTGAACAAGGCAAACGCGACAGTATCATTGTTGTCGCGCAGATTTGCCCTGAATTCACCGCCCGCTTGGTAGACCGCTGGCGTGAACTGGAAGAACAGATCCGTAAGCCAATGAGCGAAATCGAAATGGTTGCCGCGATGGCTCTTGAAGCCGTTCGCCAACAGAAACGGATCACTCAGGTGGAAGAAAAAGTCATC…	36	16	0.692308	49	139	0.260638	2.1521e-08	3.63037e-06
group_2220		hypothetical protein	ATGTTCAGAATCATTTTTCCTAACACCTGGTACGTCGACCACCACGGCACTCCCTGCAAAATCCTGCGTTCTACCCACAACAAAGTTCACTACATCCGAAAAGGCAGAACATGTATCGCCAGCATGTTCCGCTTTAATCATGACTTTGAACCTGTGAATAAAGCTGATGCAGATCGGATAGCAGAAGAGATCGAAACGGCAGAACACATTAAGAAGTTACGTGACATGCGTTCAAAAAGCAGAGGTAACCATGGAATCATACAGCCTCACACTCGATGA	41	11	0.788462	66	122	0.351064	2.96137e-08	4.93875e-06
dnaB_2		primosome	ATGACCAGCCAGAACACCCCGGCATGGCGTAACGATGACCTGGAAGGCGCTGTCATTGGCGCGTTTTTTCTGCGTGGGGCTGATCCGGAAGTGATGGATATTCTGGCCACATTGTCGGCGGACGTTTTTTCTGCACGACAGTACCGGGATATTTACGCGGGAATTTGCAGACAGGCCCGTGTATCCGGCGTCATTGACCCCGTACTGCTGTGCAATGAGATGCCGGAACTTGCCCCGGTGATTACCGACACCGGACGCAAAACCTGGGTGAAGTCTTCACTGGAGCACTATGTCGCAGCGTTGCGGCGTAATGCCGCACTGCGCGATGCAGAAAAAACACTGACTGAAGCATTACAGAATTTACGTGATGCGTATACCTGTGAAGCAGCCGAGGATGCC…	39	13	0.75	60	128	0.319149	3.01527e-08	4.97214e-06
group_6110		hypothetical protein	ATGACATTAGATGAATATTTGAAAAAAAATCGTGTACGACAGTCTTGTTTGGCCGCGCTGGCTGGTTGTTCGCAATCAATGATTAGCCTCGTTGCTACTGGACGTAGTCAGTTAAGCCCTGAAAAGGTATTGCGTATCGCAGAGGCTACGAATTTCGAGGTTACACCTCATGAACTCCGGCCTGATATCTACCCTAATCCGACCGATGGTTTACCTGTTGGATGTAAGGCTAACACGCAAAATGCACAGGAGTTGATTCATGAAAATCAGGCATGA	23	29	0.442308	17	171	0.0904255	3.86222e-08	6.16108e-06
group_6109		hypothetical protein	ATGAGAAGAAAACGCGAAGAAATCGCATCGCCGGAAGCTACGCAACGTCTGCGCGCAATCTGGGATGCAAAAAAAAGAGAGCTCAAACTGACTCAGGAGCTTGCTGCCGAGCTAATGGGTTTTGAGGCGCAATCTGCGGTTAGCCATTATCTCAACGGAAAGGCTCCACTTAATACTGATGCGGCATTAAAATTCGCTGTATTACTAAGAGTTAAGCCTGAAGAGTTGAGGCCTGATTTAGCTGATCTGATGAATTACGTCCGTTCCTCAGGAACTTATGACGAAAGTTTCGAAGGCGAAGGTTGGCGGATGGTTAACAAGCAACAAGCTGATTTACTAGATCTTTTTGATATCCTTCCCGAATCAGAAAAAGCAAAACTAATCGAAAGACTTAAAGGT…	23	29	0.442308	17	171	0.0904255	3.86222e-08	6.16108e-06
ydaG		Rac prophage; small protein	ATGGTGCATTACGAAGTAGTTCAGTATTTGATGGATTGTTGCGGTATCACTTACAGCCAAGCTGTACAGGCTCTACGCAGCAACGACTGGGATCTCTGGCAGGCAGAAGCCGCTATATGCAGCAACAAGATGTGA	23	29	0.442308	17	171	0.0904255	3.86222e-08	6.16108e-06
group_2133		hypothetical protein	ATGAAGAATGTAAAAAGCACAGAAAATCGGATAGCAATGATGCTGAAAACGAAAGGCTGGAGTCAGGCTGAACTAGCCCGTAAGCTGGGTGTAAGCGCGCAATCAGTACAATACTGGACTACAGGAAAGACGTTTCCCAGAAGCGATAAACTTGCACAGCTATCAGTAATTAGTGGTTATCCACAATCCTGGTTTTTGGGTGAAGATGCCTCATCGACATTCTCTTCAGCTGAAAAACACCATACAAGAGAAGACAGCGTTGTGTTCAATGTACTGGATGTTGAATTCAGTTGCGGCGACGGAACTCATGTACGGGGAGATCTAATTGATGTAGTACGCTCAATAGAACTTGATCCTGAATATGCCCGCCGCCTGGTCGGTAACAGAGCATTCAAGAAC…	38	14	0.730769	56	132	0.297872	4.00139e-08	6.31445e-06
yjaB_2		putative acetyltransferase	ATGTTAAAAATCAGAATGTCGCGACCATCTGAAGCACCAGAAATTATCCAAATTTGGAAAAATTCCGTTGATGCCACACACGATTTTCTTACAGCCCATGACCGGCAGGAGATTGAAAAAGAAGTTGTCAGCTTTTTTTCAGAAACCCCTGTGCTGGTAGCAACAAACCAGGAAGATCAGCCACTAGGATTCATGTTTTTGCATGAGGGACATTTAGAGGCTCTTTTTGTTGATGCGTCAGCTCGCGGACTTGGCGTCGGGAAACATCTGATCTCACATGCGCTGGCTCTACATCCTGATCTAAGCGTTGATGTAAATGAACAAAATCATCAAGCTGTAGGCTTTTATCAACATATGGGCTTTAAACTTTCAGGACGTTCCGAGCGGGACAATCAAGGC…	31	21	0.596154	36	152	0.191489	4.4424e-08	6.93582e-06
group_886		hypothetical protein	TTGAACAACAGAACAACCACTGTTTCACCGGAACAACTTCGTCGGCAGGCGCAGGAGATGCTTCGTTGTGCTGAACAGATGGAAAAAACGAGCGTGGCAAAGGATACGCTCCGCAAGCAGCTTACTCCGGCGCTTCGTGATCTGCTGCAGGCAAAACACCGCACACAAAAGGCGGTGGATGAGCTGGTGGATTGCGTGGCGGAACTGGAAGGCAAGGTAAGCCAGTTTGAAACTCTGGTGAAGGAGTTTACTGCGTGA	39	13	0.75	61	127	0.324468	6.08391e-08	9.39868e-06
group_1571		hypothetical protein	ATGATCATTTCAAGACCAAATATTGATTCTGCAATTTCGGGACGTTACACTGTCTCCGCACCTTATAAAGCGGGTGCCGGGGGTCGCAGCCCGGAATTGCTCGAGGCGATATACGACGCGCCAGCGTCTTTTTTATCGTCCATGCTCGCGCACGCCAGAATTATGGTGGGCTGGGCAGGGGAGCCGAAAGGCTCGCCGGTTTCCTTGAGCGCCGGTACTGCGAACCCTGTTCAGTTCACCACCCATGAGTTTCGCAGCTCCGGTGGTGGAAGTTTTTCACTGCTCAAGGAGGCTGCCATCATGGCTACAGTCCCAACTTCCCCATACCTGAAAATTGAAGTTGTCAACGGCAAGGCCGTTATTTTCTCCCTGCATGTTGCCTGCCACTTTAAGCGCATG…	36	16	0.692308	51	137	0.271277	6.38267e-08	9.65691e-06
group_2983		hypothetical protein	ATGCGTCCGTCTGATCTTCTGCTCGATTTTGGGCATCCGGTTGCTTATTACCCTGGGCTCGTTAAATACATGGGAAGTCCGCACGCTGTTATTTTCTTTGGTCAGATTTTTTACTGGCAGGATAAAGCACATGCAGCGGAAGGCGTACATAAAACGCGTGAAGAGATACAACACGAAACTGGACTTACATTTGAACAACAGGCTGTAGCGCGTAAGCATCTTGTGTCCAGAGGCATTTTGGTTGAAACCAACAAGCGTCTTGAGCACAAAATGTTCTACCGTATAGATTGTGAGCGCCTTAATGAAATTATCAATGAAAACAATCAGTTTTCCCGAAATGGGGAAACCCGTTTTCGGGAAACTGTAAAACCCAATTTCGCGGAGGAGGGAAAGCCTTCA…	36	16	0.692308	51	137	0.271277	6.38267e-08	9.65691e-06
group_6075		hypothetical protein	ATGTTTGAAAAGATCGGAGTCTACGGGGTAGTTTTGACAGCACACGTTGTTCTCAACGGCGCTAAAAAAACATACACATTAAAAATGTGGGTAATTATTTTGAAAGAAAGTCATATATAA	30	22	0.576923	34	154	0.180851	6.69566e-08	1.00271e-05
group_2224		hypothetical protein	ATGAGATGTTTAACCCATATTGCTCTGGTAACGGTGATACAGTTTATCGCCTGTTATCTGGCTGGTTGGGGGAATGCCGAAACAATTTTTATGCTGTTCTTCATAGTACTATGGCAGGGACTGTTTATATGGTTGTTCTCTCAAATACGAAAAAAACGGAATGTGTCGGATGAGTTTAAGTTTAGTAAAGGCGTTTGGTATATAACGATGCCAGTATCTTCCTTACTCTCTCCATTATTAAGCCTGATGGTTTTTATCATTGGTACACTATACGAATTAAGGCGAGTTAGTGGTTGTGTAAGCGTAAGAGAATGGATGCAATCTCAGGTAAATGAACAAACTAATGAAGATTTGCATCTGGATTTTGATAATATGGATTTTCATCGTACTAATCCTGCA…	32	20	0.615385	39	149	0.207447	6.91617e-08	1.02527e-05
group_878		hypothetical protein	ATGGAACAAACAAGTTACAGCAAACTATCACAGCGCGACGTTGATCGCGCAGAAACAGATTTACTCATCAACCTGTCAACGCTTACCCAGCGCGGTCTGGCAAAGATGATTGGCTGTCATGAATCGAAGATAAGCAGAACGGACTGGAGGTTTATTGCTTCGGTCTTGTGTGCTTTCGGAATGGCATCAGACATCAGTCCGATTAGCAGGGCTTTTAAGTATGCGCTTGATGGACTCACCAATAAAAAACGCCCGGTGTGCAAGACCGAGCGTTCTGATCAAATACAAATGGAATTTTAA	34	18	0.653846	45	143	0.239362	7.40887e-08	1.07656e-05
group_2215	insF-1_2	IS3 element protein InsF	TTGGAGAATCTGCTGGAGCAGGACTTCAGCGCCAGAGGCCCGAACCAGAAGTGGGCGGGTGACATCACGTACTTGCGTACCGATGAGGGCTGGTTGTATCTCGCAGTAGTCATCGACCTGTGGTCACGCGCCGTCATTGGCTGGTCGATGTCACCGCGAATGACAGCACAACTGGCCTGTGATGCACTACAAATGGCGTTGTGGCGGAGAAGACGCCCGGAAAGCGTCATTGTTCATACGGACCGTGGTGGTCAATACTGTTCAGGGGATTATCAGGCGCTGCTGAAGCGACACAACCTGCGTGGCAGTATGAGTGCGAAAGGCTACTGTTATGACAATGCCTGTGTGGAAAGCTTCTTTCATTCGCTGAAGGTGGAATGTATCCACGGGGAACGCTTT…	34	18	0.653846	45	143	0.239362	7.40887e-08	1.07656e-05
group_3093		hypothetical protein	ATGTCGCAGACAGAGAATGCAGTAACTTCCTCATCAGGTACAAAGCGAGCATACCGAAAAGGTAATCCTCTGACGCTTGCAGAACGTCAGCAGGCGTCCTTGGCAAGAAAACGTGCTACACATAAAGAACTCAGAGTATTCATTCCTGCTGCGTTAAAAGTTCAATTACAGGAGATGTGTGAGGCTGAAGGCGTTACTCAGGCTGAGATGATTGCTGAACTGATAAAGCAGAAGAGTGCTTTCAGTTAA	33	19	0.634615	43	145	0.228723	8.08814e-08	1.15655e-05
group_4434		hypothetical protein	ATGTTCGCTCTGATTCAACGTGGTCAGATATACACCGATAGCGCCGGCTACCCGATAAAAATTCTTCGCTGCATAAACAACACTGTGTTGTACAGAAGAATGGATGGGCGAACACAGTCGGTAAAAATAAACGATTTTAATGAACTGTTTGAACGGATCGATCACCAGGAATACCGACAAATTCTGGCTGAAACAGAGCAGGAGAACCATCTGAAAAAATTACGCGCCATGCAAAGGAGATAA	36	16	0.692308	52	136	0.276596	8.11694e-08	1.15655e-05
group_1228		hypothetical protein	ATGAATAAGCTGGTTTCTGATGGCAGCGTCAAAAAAATAAATTATCCGGTGCTGTATGAGTCCGGAATAACACCTCCGTTATATGAAGTCAGTGCACCAGAACCTGATGCGGGTGGGAAACGCATTGTGGCATATGTTTATAAATCATCACGGAATACGGTTTTTGAAAATCCTGACATTGTAAAAACCTGTACGGTCAGGGATTTGAAGAATGATTTTGTGAACTGCGATGAGAAAGGTGAGGGACAATGA	32	20	0.615385	40	148	0.212766	8.99537e-08	1.26939e-05
group_2292		hypothetical protein	ATGACCGGCATAGCTGACATGGCTCATCATCACGCCAATGGAGCCGATACGGGATGTCTGGGTAACCAGCCGTCGGGAGCAGGCCGACGCCAGCAGCATGGCTGCAGAACAGGCCGTGTCATTGCACAGTGCCCAGACCGGCTTCTGCTGACGGAGGCGGTAAATCATGTCAGCGCAGTCAAACGCGCCGGCGGCCTGCCCGCCCGGACTGTCAATGTCCAGCAGTACGCCCCGCACCTGGCTATCCGCCATTGCCTGCTGAAGACAGGCGACAATGCCGTCATAGCCTGTCATTCCGGAAAATGGCCGCATACCCCCCAGCCGGTGCACCAGCGTGCCGGTCACCGGCAGTACAGCAATACCGTTCACCACCCGGTAAACACGGGCCGGTCGTTTACC…	30	22	0.576923	35	153	0.18617	1.01398e-07	1.41726e-05
group_7046		hypothetical protein	ATGTCAAGTGAACAAAGTGAGAAACTAAAGCTCATCCGTGAATCCGAACGCCTTAAAACTAAGGAACTTGCTGAATTAATTGGAATTAATTACTACACATATCATGGATATGAATCAGGAAAATCAAAAATGCCTATGGAAGCAGGTATGAAGCTGTTTAAGCATCCACGCTTTCGCAAGTATCGTGACTGGTTCATGTTTGATGAAACAGATCCAGCAGCTGGACAAATAGCCCCGGCTCTCGCACACATTGGGCAAGACTCAACAACCTTGCACCACTCAGACCAGAAGACTGGCTGA	19	33	0.365385	11	177	0.0585106	1.12892e-07	1.54842e-05
group_7045		hypothetical protein	GTGACGACAAATGTAGAAATTTCTTGTCCGACTAGCGATGAGGCAAGTTTCGAAAATGAAGCCAAACGTAAAAGCATTCAGATTTCAGAGCGCCCATCTGATTTGCTGTCGAAAGAAGGTTTTGCTCTTTACATCGGTAAGACACCACGCGCGGTGGCTGAAATGGCTAAAGCAGGAAAGCTGCCAGCCTTCTACATGACAGACCCATTAAAACCAAGAGGGAAAGCTGAATTATGGATTAATCGCCGTGAGTGGGACAAGTACGCAGCCCAGCTAGTTGATGAAGCTCCGACAGAATGGCATGACTGGAAAAATCGCATTAGTTACAGCAAATCAAGACATGGCCGTGCGGCTTAA	19	33	0.365385	11	177	0.0585106	1.12892e-07	1.54842e-05
group_4607		hypothetical protein	ATGGATAAAAGAGCTAAAAATCAGATAGTCGATAGCGATATTGCACGTTTGTTACTCAAGCTCAGAAAGTCTCGAAACTTGACTGTTACAGAGCTTGCCCAACGATCTGGTGTCAGTCAGGCGATGATCAGCAAAGTTGAACGAGGCACTTCAAGCCCCAGTGCAACAATACTTAGTCGGTTAGCTAATGCACTGAATATTACGCTATCAAAGCTTTTTGCAGAGCTTGAGATGCAACAGAATTCACTTGTACTTTTGGCTGACCAGCAACAACATTGGATTGATGAAGAAACAGGCATTACCCGCTGGTCTTTGTCCCCAGCGGGTGCATGTCCGGAACTAATAAAAGTTGAAATCCCCCCTATGGGGCAATTGACTATCCCTGCCTCTGCAAATGAG…	37	15	0.711538	56	132	0.297872	1.14626e-07	1.55764e-05
group_2981		hypothetical protein	ATGACTGGCAATATCCATGATAAGTATGAAGGCTTATGCCTGGCACCGGATTCCTTTGCAAACAATATCCATAATTTATTATGCGCAGTTATCGTATTACAAATGTCAGACAACGACGCAATAAAAAGAACAGGTGATGAAGTTCTTGAATTTGCACGTTGCTATGCTGAAGCAGCAGCTGAAAAAGAACTATCCAGTTAA	38	14	0.730769	59	129	0.31383	1.32774e-07	1.75549e-05
group_2161		hypothetical protein	ATGTTCAAGGGCGATATTGATCTGTTCAATCATGTGATTGGGGAAACGGATATTGCGGATTGTGGTTCTGCGGGTCCGGTTTTTCGATGA	27	25	0.519231	28	160	0.148936	1.35931e-07	1.76541e-05
group_2272		hypothetical protein	TTGGGGGGGGGGTTTGTTTACCAAGGGAAAGTAGCTCTTTATCACTGCCTGAAACTATTAACGGCAAAATCATTTCAACAGAGAATAATTGATAATTTTGAGTTGCAATTAGATAGCACAGATGACTTTGCTATTTATTGTGATGGCAAGGTGATATCAACTCATCAAGTGAAAGCAAAGCTATCGCAATATCGTTCTGAATATGTCAAAGCTATTTATAAAGCAGCATGTATAGCTACTGACTGTGATGAAAATACAATCAGATATTTTCATGTAGCTAAAGAACTTGATAATTTTGAAAATTATACAAGTAATGATGGGAAAATAGTGGAGTTTTACAGTTATGGCGATATAAAATACTGTTTACTATCAAAAATAAATGAATTGATTGATGAGCAA…	27	25	0.519231	28	160	0.148936	1.35931e-07	1.76541e-05
group_3166	xerC_1	Tyrosine recombinase XerC	ATGTCTATTAAAAAGCTCGATGATGGTCGTTATGAAGTGGACGTCAGACCGCAGGGTGCGGATGGAAAACGTATCAGGCGGAAATTTAAAACTAAAGGTGAAGCTCAAGCATTCGAACGTCATGTACTGGTTAACTACCACAACAAAGAGTGGTTGGAGAAACCAGCCGACCGCCGAACTCTTACAGAGTTGTTAGGCAGATGGTGGATATATCACGGAAAATCACATGAGCGTGGAGATATTGAACGGGGGCGTTTAACGACAATAATCGCCAAATTTGCAGAAATGGGAGTGTCCAGAGCTGACCAGCTAACAAAGAAAACGATAACTGATTATCGCGTTGTAATGATGAACGATGGTCTGAAACCAGCCAGCGTAAATCGACATCTGGCAATAATG…	21	31	0.403846	15	173	0.0797872	1.47561e-07	1.89965e-05
group_2134		hypothetical protein	ATGATTCGCCGCGTCGTTAATTCCCTGTATCACCGATACAACCGTTGCCCCCGTGTGGGGCAGTGGTTCACCACCAGCAACGGCCACGTTCTGCGGGTTTGCCTGGTCAATACAGAAAGCCAGATGGTTGTCTGCCAGGTTCAGGGACGTACTCATACCCTGAGTTATCCGCTGGTGGCTTTTCAGTCCGGGAAAATGTTTAAGCGTCTGGGAGGTGGCTATGCGTCCGTCTGA	38	14	0.730769	60	128	0.319149	1.51753e-07	1.91994e-05
group_2980		hypothetical protein	ATGCATCAGAAAACAGCAGAACACGAACAAACCAGAGTATTGCTGACCATCAAAAACGGGAAAGTAATATTAATTCGTCATGTTCATGACGATGAATTTGTAGAAATCTTTCAACATTCCTGTTTATTGCAGAAAAGGCAGGATATGACGTTATTGCACCAGCAGATGAAGATGAGGAATAAATTTCATGCAATACGCTGA	38	14	0.730769	60	128	0.319149	1.51753e-07	1.91994e-05
icd_1		isocitrate dehydrogenase	ATGGGCTGGACTGAAGCCGCAGACCTGATTGTTAAAGGTATGGAAGGCGCAATCAATGCGAAGACCGTAACCTATGACTTCGAGCGTCTGATGGAAGGCGCTAAACTGCTGAAATGTTCAGAATTTGGTGATGCGATCATCAAGAACATGTAA	31	21	0.596154	38	150	0.202128	1.53468e-07	1.92504e-05
group_1181		hypothetical protein	ATGCAATACGCTGAATTCCAGGCTGAAGCAACAGCCAATGGTATACAAACAGGCAGTATGACTATTGATTATCACGACGCCATACGCCGTCTGGATGCTGGAGAATTCGATACTCCTAATGTGCGAGGTTTACGTATCCTTCAGTGTCTCGCGCAAGCTGACGAAGCAGGATTACTGGGAAAACTTCCGGTTGAGATGAAGGTTGCCCAGTGGCGATGGTTGTATGTGACGACATTCATCAACGAAGAAGAAGACAAGAACGGCACAATTGATGTCCCGAATGAACACGGAACAACAGATCGCGCCGTAATATATAACGGGAAGCATGGGGTTATGACGATATATCCCGGCCCCATTCGGTTTGCCTTACAGCAGTATATTGAATGGAATTTAATTCAA…	38	14	0.730769	61	127	0.324468	1.91758e-07	2.38495e-05
traC		Protein TraC	ATGAGTAATAACCCACTTGAGGCTGTCACTCAGGCGGTCAATTCACTGCTGACCGCGCTTAAATTACCGGATGAATCCGCAAAGGCCAATGAAGTTCTGGGCGAAATGAGCTTCCCGCAGTTCAGCCGTCTGCTGCCGTACCGTGATTACAACCAGGAATCCGGTCTGTTCATGAATGACACCACGATGGGCTTTATGCTGGAAGCCATTCCCATCAATGGGGCGAATGAGTCCATTGTGGAGGCCCTCGATCACATGCTGCGCACCAAACTGCCGCGCGGTATTCCGTTGTGTATCCATCTGATGTCCAGTCAGCTGGTTGGTGACAGGATTGAATACGGGCTGCGTGAGTTCTCCTGGTCAGGTGAACAGGCTGAACGGTTTAACGCCATTACCCGG…	35	17	0.673077	51	137	0.271277	1.96553e-07	2.42404e-05
group_4715	vapB	Antitoxin VapB	ATGGAAACCACCGTATTTCTCAGCAACCGCAGCCAGGCGGTCAGACTGCCAAAAGCGGTTGCATTGCCGGAAAACGTAAAACGCGTTGAAGTGATTGCTGTCGGACGAACCCGAATCATTACGCCTGCCGGAGAGACATGGGACGAATGGTTCGACGGAAACAGTGTCAGCGCTGATTTTATGGATAACAGGGAACAGCCTGGTATGCAGGAAAGGGAGTCATTCTGA	28	24	0.538462	31	157	0.164894	2.24134e-07	2.6743e-05
repE		Replication initiation protein	ATGGCGGAAACAGCGGTTATCAATCACAAGAAACGTAAAAATAGCCCGCGAATCGTCCAGTCAAACGACCTCACTGAGGCGGCATATAGTCTCTCCCGGGATCAAAAACGTATGCTGTATCTGTTCGTTGACCAGATCAGAAAATCTGATGGCACCCTACAGGAACATGACGGTATCTGCGAGATCCATGTTGCTAAATATGCTGAAATATTCGGATTGACCTCTGCGGAAGCTAGTAAGGATATACGGCAGGCATTGAAGAGTTTTGCGGGGAAGGAAGTGGTTTTTTATCGCCCTGAAGAGGATGCCGGCGATGAAAAAGGCTATGAATCTTTTCCCTGGTTTATCAAACGTGCGCACAGTCCATCCAGAGGGCTTTACAGTGTACATATCAACCCA…	28	24	0.538462	31	157	0.164894	2.24134e-07	2.6743e-05
group_7138	vapC	tRNA(fMet)-specific endonuclease VapC	ATGCTGAAGTTTATGCTCGATACCAACATCTGCATTTTTACGATAAAGAACAAACCCGCCAGTGTCAGGGAACGTTTTAACCTGAACCAGGGGAGAATGTGCATCAGTTCGGTCACTCTGATGGAGCTGATATATGGTGCAGAAAAAAGCCAGATGCCTGAACGTAATCTCGCTGTGATCGAGGGATTTGTTTCCCGCATTGACGTTCTGGATTACGACGCTGCTGCTGCCACACACACCGGCCAGATAAGAGCAGAACTTGCCCGTCAGGGACGCCCTGTCGGGCCATTTGATCAAATGATCGCAGGTCATGCCCGCAGTCGGGGACTGATTATTGTGACTAATAACACCCGGGAATTTGAACGTGTGGGCGGCCTGAGAATTGAAGACTGGAGTTGA	28	24	0.538462	31	157	0.164894	2.24134e-07	2.6743e-05
group_909		hypothetical protein	ATGAAAAAAATTATTTTTGCTTTAGCCATTGTTCTGCCGACCATTGGCCTTGTCGGCTGCGATCGCGTTGAACCCGGTAATGTTGGCATCAAAGTAAATAAACTGGGCGACGATAAAGGCGTCGGTGAGGTGGTCGGTGTTGGTCGCTACTGGACTGGCTGGAATACTGAAGTTTACATCTTCCCAACCTTCAAACAAATGAAGACCTACGATGAGCCGTTCAGCTTCCAGATGAGTGACGGCACAACCATCGGCTATCACATCGGTGTTGCCTACAAAGTTGATCCATCCAAAGTTACCACGGTGTTTCAGACCTACCGCAAAGGCGTGGATGACATTACCGCCACTGACCTGCGCCAGAAGATCGCCGACGCACTCAATCGACTGGCCAGCAAAATG…	41	11	0.788462	72	116	0.382979	2.4459e-07	2.89484e-05
group_1154		hypothetical protein	ATGTCAGAAATTACATCCCTGGTCACTGCAGAGGCAGTGAAGGAAGTCCTGCGCTCTGAAGAAGTCCTGAGCGCACTGAAACAGAAACTTCGCCATAACCTGGAAGCGCGTCTTGATGCAGAAGTGGATGCCATTCTGGATGAACTGCTTGGTGTACAGGCAGAGCCACCGACTGAAGCGGGAGATACCACCGCAGAGAGCGCTGAAGTTCAGCCTGAATCACCGGTCGCCGATGCGACTGAACCTCAACCCGAATCGGTCATGATGCTGTAA	51	1	0.980769	124	64	0.659574	2.68621e-07	3.1288e-05
group_763		hypothetical protein	ATGTCCTGTTCTCGTTCAGTTGTATTACTGAATAACGCCTTAAAAATCACCGTTATGAAAAATGGCGATTTATCTCTTATTCAACTTGGTCTTGATAAAGAAAAACGCGAAATAACTGAGTCTGTTATCGCGATTTATCAGAACGAATTAAATCTCCTGTCTGATGTGGTCAATTTACTTGTTAAACGCGCTGTATTTCACAAGCAAATCTCCTCCGTGGATGAACTGACGAAATTAACGACAGAAATTGCCAGCTATTGCGCTGATGAATTTAAAAAACTTAACGACAAAAGGAGCTGGTAA	22	30	0.423077	18	170	0.0957447	2.869e-07	3.31539e-05
group_1314		hypothetical protein	ATGACTAAGAGCACCACGATGATGAGTAGCTTCATCATGACCCTTTCCTTATTTATGGCCCCTTCCTCGGGAGGGGCTTTCCCGTTTCAGCGTCCCGCTGAAATCGTCGGCTTACCTCCTTTCGCCATGCAAGCAGTCTATCGCTAA	33	19	0.634615	46	142	0.244681	3.05778e-07	3.47876e-05
group_7080		hypothetical protein	ATGCAGAATTTACAACCTGAGAAAATCGCAAAAAACACTCTTATTCAGAATAAAACTCTGTTTATCATCTTTCGGCAAGCATTAAATTACTATATTACCGTTCAACATTAG	37	15	0.711538	58	130	0.308511	3.10638e-07	3.48009e-05
group_7079		hypothetical protein	ATGAACAAGAACTTACTAACAAGGGTAATTATCATTTCGGATGATCTATATTACCTTCAGGGATTAAGTGCAAAACTAGGTCACCATTATCGTTTTTTTATTGAGTGTTTTTTTTGTTCTCAAAATGCATGCAATAATGACCTAAGTACACTTAGATTTGACAACCGCTTTACAAAAAACGTACTTCTTGTCGCAGTGGATGACGTAAGTATACTTGCAAAACTGCCAGATTTGGCCAGGTTTTTAATGATTGTTTCACTAAGAAAGATGAAAAACAGAAATATCTTCTTTTCACTTTCAGAGCAAACATTCATTAGCCGATATATAAAATTGAATAAACTCATTACTTTGATTAAAAGTACTGATAAAGACCAGCAAGTCAGGCAGGTGACTCTGACA…	37	15	0.711538	58	130	0.308511	3.10638e-07	3.48009e-05
group_2011		hypothetical protein	ATGGCTGAATTAACCAAATGGCTACAAAACACGATTACCGGAATTGAAACGGTAGTAGACGATAAATCGTTTGTATGTGATGAAATAGTATTCAAAATCGATGTGGTTAAAAACGTACTTACCGCATTTAAAGTCGCGCTGGTATCGCTGGAAGCCGAACCGGTGACATGGCGATATCGCTACGTGAGAAAAGGCGTTACGAACTTTCAGGAGAAGCCGTGGGTTGGTGACTGGAAATATGTACCGACAAAAGAGGATTGCAACGACAGGCCGAACTATGAAATTCAGGCGTTATTCACGGCCCAGCCTGTGCCACTGACACCCGAAGGATTGATTAAAGCGGTGCGCTTCTATGAACAGGTTAAGAGTGAAAATCCGCCAGTCGAAACCGGAGCATGG…	32	20	0.615385	42	146	0.223404	3.15428e-07	3.48062e-05
group_1212		hypothetical protein	ATGATCACTATTACCAGAGAGCGACTGCTGACAATCAAGCAGTGGCGCGAAACATACGGACCGGGTAGCAACGTTGTACTGCCGGCAGAAGAAGCGGAAGAACTGGCAAGAATTGCGCTGGCATCACTGGAAGCAAAACCAATAGCGTGGGAATGCGGCGAAAACATAATCCTGTTTAATCCTGACACAGTTGAAGCATACGCAAAACGTGCGGAGGTATCACCTAAACCACTATATGCCGCGCCGCCAGTTCCGGTAACTCCGGATGGTTGGATAAGCTGTAGTGAGCAAATGCCAGAAATGGGAGAGCGACAATGCTATGTGTTAGCGGCTGACTTTAAAAACAACTACCCGCCAAACATCCCCAACACTCAGGTCGGCGTATATGGCGACTGGTTT…	32	20	0.615385	42	146	0.223404	3.15428e-07	3.48062e-05
group_4684		hypothetical protein	ATGAATATGGCTTTTTACGGCAAGTGGTTTGCTTGCCTGTGGCTCGCTACGTCGTGCGTTCAGGCGGCGAGCACAGATAATAAGGCGCTGGAGATAATTCGTCGCGCTGACGAAATTCGTTCGCCGAATAAACCGTTTCGTTACACGCTGACGGTAACGGAATATAAAGCGGGCGCAACCCAGCCAGAGAATAAACAGGTCCTCGATATTTCCATGCGCTTTATGAAACCGCAGGGTAATGAAAAAGCGGATGCACGCTCGCTGGTGCGTTTTATTTATCCGCCGCGAGATAAAGGAAAAATCATGCTTTCCGACTGGTACGATTTATGGTTTTACACGCCGGAACTGCGACGTCCTATGCCTATTTCACGGCAACAAAGATTAATTGGGCAAATCTCT…	37	15	0.711538	59	129	0.31383	3.6882e-07	3.56105e-05
group_4685	shlB	hypothetical protein	ATGCAATTACGATTTAATTTTGGTTTGCTGCTCATTCTTTGTTGTTTTCAGGTTGCAGCGAAAGACAGTCTTGATAATTTGATCAAGCAGCAAAAAAATGCAGATGAAAGCACGTTGCGCGCGCATAAATTAGAAAAAAAAGATGTTTACTCAAATGCACAACGTAATGCGTTTACTCTGGGTGATCTGCCGCAGGAAAAGAATTGCTTTATCATTAATCGGATTGAACTGGAAGATAACTTTCTGGGTGGTCAGTTGATTTCTGAAGTGCAAAAAGCGATTGCCGGACGTTGTGTCGGTAGTGCTGGTGTGCAAAAAATTGCAGCTGCCTTGCAGGATTATTATATTAATGCGGGATATATCACAACGCGAATTAGTATCCCTTCGCAGGATATTTCT…	37	15	0.711538	59	129	0.31383	3.6882e-07	3.56105e-05
group_4683		hypothetical protein	ATGACTCAGATGCATAAAGGATTTTTGCTCATCGGCGTCTTTTTGTACGCGGCGTTTGTGGCTCCGAAGATTTACGCGGCAACACCCGACGCTGTTAACCAGGTTCTGCAACAGGGGCTCCCGGCGCAGCCTGCCGCGCTGGCGACGCTGACCGAGGCGTTAAAGAAAGAGTATGAAGCCAGGCACAATGTGGTGGCGCTGGTTTTTTACGCCTATGGCTTACTGCGTCAAGCGGACGGTTATGCGGCAACAAACGATTTTATCCATGCCTCAGAATACGCCAAAAGCGGCTTTTTCTGGCTGGATGAAGCGGTGGATTTGCAGGAGAAAAATCAACGCGTACGGTATTTACGCGCCCGCGTAGATGCCTATTTACCCGCAGACTCAGGGCGTTGCGTG…	37	15	0.711538	59	129	0.31383	3.6882e-07	3.56105e-05
group_2252		hypothetical protein	ATGGCAGACATCATTGATTCAGCATCAGAAATTGAAGAATTACAGCGCAACACAGCAATAAAAATGCGCCGCCTGAACCACCAGGCTATATCTGCCACTCATTGTTGTGAGTGTGGCGATCCGATAGATGAACGAAGACGCCTGGCCGTTCAGGGTTGTCGGACTTGTGCAAGTTGCCAGGAGGAGATCGAACTTAAGAACAAACAATGGGAACTGTGA	37	15	0.711538	59	129	0.31383	3.6882e-07	3.56105e-05
group_7083		hypothetical protein	ATGTCTACCATGAATGACGCTATTGAACAGCGTAAAGAAGTTCTGATGACCATTAAAACTGAGATCATCCAGCGACTGAATATTCAACGCGATGAAGCGCAAATTGATGATGATACTGCGCTGTTTGGTAATGGTTTTAAACTGGACTCCGTCGATGCAACGGAAATTGTCGTTCTGCTGGATAAAGTATTTGATATCAAGATCAGCGAAAGTGACGACCCGTCCTATATGCGCAGTATCAATAGTCTGGCCACCTTCGTTATTCAAAAGAAAAACGATTAA	37	15	0.711538	59	129	0.31383	3.6882e-07	3.56105e-05
group_7082		hypothetical protein	ATGTCTAAATACACGATTCCTTCGAAAATCTTCCTCGAAATGGGCGGCTGGCGTCAGCCGCTGCTGATGGTCGATAAAATTGCAGATTATAAATACGGTGAAAATGGCTTTGTCAGTGTCGTGAAACACGTCACCTATAACGAACCGTATCTACTGGGGCATTTCCCGGAAGATCCGATTATGCCCGGGGTGATTATTTCGGAAATCTTCGGCCAGGCCAGCGAGTATCTCTCTTTCCTGACCGACATTTGCGATATCTGGCGCGAACGTTTTGAGGAAGAGCTGAAGTCGTTACGTGATATTCACGCACGCATTCACCGCCCTGAAATGCTGGAGATTATCCGTACCCGGCGCAGCCAGGTACGCGGCGTGCTGGCGGCTCAGAACCTGAAATTTAAA…	37	15	0.711538	59	129	0.31383	3.6882e-07	3.56105e-05
group_7085		hypothetical protein	GTGGACAATGCCGCTATTATTTCGGGTTACAGCGTGTGGATGCCGTATGCCGAAGACTGTTCGCAGTTAATTGACAATCTGAAACAGGGGAAACGCGTTGCGCGTACACCCTGGTTTACCTCCAACGAGGAAGCCATTAAATGCGGGTTTAAGGGTAATCCGTCAGTGGCGACGTTGAAACAGGTGGACGATAGCGCATTGGACCTGCTGTCTCAGTTGATCGACGAAGCCCTGGAACAGGCAATGCTGGATAAGCATTGCCTGGCCGGGCGCAACGTTCGCGTTTATCTGACCGGTATTGGGCCGCGTATCGACGGGCTGGATTACAAATCTTTCTATAATTACAACGATGTAGAAGATATCAACTTAACGCAATCCATCACAAATCTGCATGCCTCA…	37	15	0.711538	59	129	0.31383	3.6882e-07	3.56105e-05
gcvT_2		aminomethyltransferase	ATGAAATCTCTTGCTGAATTTCACTTGAAAAATAATGCGGTAATGGGGGTATATAACAACCGTACCCTACCTTCTTCTTATCACGATGCTATGACCGAATATAAAGCCGTTCGTGAAAACGCGCTGCTGGTGGACTATTCTCACCTCTCTATTGTTAGCGTCATGGGCGATGATGCCTGGGCGCTGATCAACCAGCTGGTTTCCGCAGATGTCTCCATCATTCGTGATGAGCAGGCAATCTACTCACTGGTGTTGAATGAAGAGGGCACCATTCGCGGAGACGTCTATGTGCTGTGCAGCATTGACGGTTATTACCTGCTTTCAGAAGATATTTCGGCTGCCGAATTGATCGCCAGCATGAATACCATTCTCGAAAAAGCGGAAGAACTGGATATTCAA…	37	15	0.711538	59	129	0.31383	3.6882e-07	3.56105e-05
acpS_2		holo-[acyl-carrier-protein] synthase	ATGAGAATAGGGACAGATATTGTTGAAATTGCCAGAATAACCAAAGCCATTATTAATGGAGAGATGGCTTTTTATGAGCGTGTTTATACTTCTCATGAGCGCTTACTCATTAACCCTGCAGAACCTGATTATGAACGGGCCTCTGGATTCTGGGCGGCGAAAGAAGCGTTAGTTAAAGCGATTGGTTGTGGTTTTCGTGATGGCGTACGTTTCCAGGATATTGAAATAAAGCATGATGCAGCCAAAGCACCTTATTTCGTTATTTCCGGAAGACTACAAGAAATTTTTATCGGGCAGGGGTTGCAAAATAACTCCCTGAGTATTTCGCATTGCCGTACCCACGCCATTGCGACTGTCATCGTTTATTAA	37	15	0.711538	59	129	0.31383	3.6882e-07	3.56105e-05
group_2836		hypothetical protein	GTGAATCAGATATTCATGGTGATTTTTCTCGTGTTGTCAGGATTTATCGTCGGAAATGTCTGGAGCGACAGAGGATGGCAAAAAAAATGGGCGGAACGTGATGCTGCCGCATTATCACAAGAGGTAAATGCTCAATTTGCTGCTCGAATAATTGAACAGGGGCGAACTATAGCCCGTGATGAGGCTGTTAAAGATGCACAACAGAAATCTGCTGAAATTTCTGCCAGGGCTGCTTATCTGTCTGATAGTGTTAACCAGTTGCGTGCCGAAGCAAAAAAATATGCCATACGCCTTGACGCAGCGAAGCATACCGCAGATCTTGCCGCTGCCGTCAGAGGCAAAACAACCAAAACCGCCGAAGGAATGCTCACCAACATGCTCGGAGATATTGCAGCAGAA…	37	15	0.711538	59	129	0.31383	3.6882e-07	3.56105e-05
group_7084		hypothetical protein	ATGAAAACGAACAGGAAAAGAGTTGTTATTACCGGGCTGGGGATTTTGTCCTCACTGGCGGAAAATATTCAGGATTTCCGGGAAGCATTATTAAATAAAAAAAATGGCGTTAAGGATAGCGAACGCTTTGCAAAATGGTTTGAAAATGCGCGTGCGGCAGAAGTGTTGCATGACATTGAATACTCCGATCTGAACGAAGATGTTATCGATTCACTGGATAACGCAGCGCTCTGGGCCTACAAAGTGGGTAAAGATGCGCTGAGTCAGGCCGGCCTGATGGATAGCCGTGACACCCTCAAAGAAACAGGCATGATCGTCGGTGTTTCGTCCGCGGGAACAGAGGCATTTTTGCCGCTGTTCGAACAGCGCATGGAAGATTTCTCGCTGCGTAAAGCACTC…	37	15	0.711538	59	129	0.31383	3.6882e-07	3.56105e-05
smf-1		Major fimbrial subunit SMF-1	ATGTTTTCTACTTTCAAAAAAGCAGCTCTGCTGGCAGCTATTGCATTACCTTTTTCAACTATGGCTGCGCCTACAGTCACTTTTCAGGGTGAAGTAACCGATCAGACCTGTTCCGTAAATATCAACGGTCAAACCAATTCAGTAGTATTGATGCCGACCGTAGCCATGGCTGACTTCGGTGCAACTTTAGCTGATGGTCAGAGCGCAGGCCAGACGCCGTTTACGGTTTCTGTGTCTAACTGCCAGGCTCCAACTGGTGCAGATCAGGCAATCAACACCACCTTCCTGGGCTACGACGTTGACGCTAGCACGGGTGTTATGGGAAACCGTGATACCAGCAGCGATGCGGCGAAAGGCTTTGGCATTCAGTTAATGGATTCCAGCACTTCTGGTAACCCA…	37	15	0.711538	59	129	0.31383	3.6882e-07	3.56105e-05
essQ		Qin prophage; predicted S lysis protein	ATGGATAAGTTAACAACAGGTGTTGCCTATGGCACATCGGCGGGTAATGCTGGTTTCTGGGCATTGCCGTTACTCGATAAAGTAACTCCGTCACAGTGGGCTGCAATCGGTGTGCTGGGTAGCCTGGTTTTTGGCCTGCTGACGTATCTGACAAATCTTTATTTCAAGATTAAAGAAGACAGGCGTAAGGCTGCGAGAGGAGAGTAA	37	15	0.711538	59	129	0.31383	3.6882e-07	3.56105e-05
cdiA2		tRNA nuclease CdiA-2	GTGGCGATGATAAATTTAAGTAAGGAAGCAACGGTGGGGAAAGCATTAACCCCTATTGCTATACTTATGATGTTGTCTTTTCCTGTAGCTTCTCAAGCGGCGGGATTAGTCATAAAAAATGGAACGGTATATAACGCCAATGGTGTGCCAGTCGTTGACATCAACAAACCTAACGGTAGCGGTTTATCTCATAATATCTGGGATAACCTAAACGTTGATAAAAATGGTGTCGTTTTCAATAATAGCGCTAATGAATCCAGTACTTCACTTGCCGGAAATATTCAGGGAAACAGTAATCTGACCTCCGGGTCGGCGAAGGTGATCCTGAATGAGGTTACTTCCAAAAATCCTTCAACCATTAATGGGATGATGGAAGTTGCAGGGGATAAAGCGGATCTG…	37	15	0.711538	59	129	0.31383	3.6882e-07	3.56105e-05
group_7074		hypothetical protein	ATGTCCGGGGAAATTTTAGCTGTTAATTGCGTTCTGCTGCTGATTCTGTTTTTTGTGTTTTATCAGCTTCTGTTTTATTCACGAGATGTCAAATTTGCATTTTTGAATCTCTTTCGCCACAAGCGTCGCTCTTTTTCTACCATAACCGCTATTGTATTGGGTGGCGTGGCAATTTTTTTATATGGCGGATTTATTGATTACTCTTTCTGGATCCTGAAAGAGCAGACGATTCGTACCAATATTGGTCATGTACAAATTTACAATCAGCACTATTTTGAAACGTCGAATAAAAATAAGAGCCTGATTGCCGATTATGCGGCGTTAAAGAAAGCTATTTTGTCGGACCCGACGCTGGCGGCGGATATTTCCACGCTCTCCGGGCAACTGGAGTTTACTGGC…	37	15	0.711538	59	129	0.31383	3.6882e-07	3.56105e-05
group_7073	lolD_2	LolCDE ABC lipoprotein transporter	ATGCAATCTACTATTAAATCGTTGCCCGCTATTTCGCTTAGCAATATTTATAAGTGTTATGGCGCTGGGGCAGGAAAGGTTGATGCGCTTAAAAGCATTAATCTTGATATCAATAAAGGCGAATTTCTCGCACTGTGTGGGCCGTCAGGCAGTGGTAAAAGTACTCTGTTGAATATTCTCTCGGGTATTGATAAACCGACCAGCGGAACGGTGATATTTTTAAATAAATTACTGAACCAACTGCCAGAAGAGCAGTTGGCTGTGATTCGTGGAAAACATTTGGGTTTTATTTTTCAGTTTTTTAACCTTATGCCGGTATTAAATGTTTTCGATAACGTTTATTTCCCACTGGTGCTTAATGGTCAGTTCAGTAAAAAAGAAGCCACTGAACGGACGCTG…	37	15	0.711538	59	129	0.31383	3.6882e-07	3.56105e-05
group_7075		hypothetical protein	ATGAAACGTACGCTGAAGATCTCTTCGTTGCTGTGTGTTGCGCTGCCGTTGACGGTACAGGCGGATTGCCTGTCAGGTGACGAGGTGGCACAAAATAGCGATGTGACGCTTTACGAGCAGGTGTCTTATGTCAATAAACAGGCTTCGGCCTGGCAGATTGCAGGCAAAAATCCCTACACCCGTCACAACGGTTATCAGGAGGCGGGGATTGGCATCAATAGCGGTTGTTCGATAATCGACAATACGCTGGACCTTAAGCTCAATCTGTATGGAATAAACGAATATGCGCTTAAACCCGCAGGGAAATTCGAAACGGATGATAGCCGCACGCGTGCGTTAATTAACCGCCTCAGTCTGGTCTATAGCGCCTCGGACAGCGTTCAATTTGAAGCAGGCAAA…	37	15	0.711538	59	129	0.31383	3.6882e-07	3.56105e-05
fabG_3		3-oxo-acyl-[acyl-carrier-protein] reductase	ATGAATATGTACAAATATAATGATTTAAATGAAAAAACCGTACTGGTGACAGGAGCCAGTGGTGATATTGGACTGGGTATTTGCGAAAAATATCTGGAGCAGAACTGCGATGTTTATGCGCTCTATAAATCCAACGACGTGCAATTAACGGCGCTGAAAGCAAGCCATCCTGCAGGCGATAAACTGCATATTGTGCAGTGCGATCTTGCCTGCCCCCAGAGCGTGAGCGCATTGTGCGAACAGATAGAGCGCCAAGCTGGCAAGATTGATGTGCTGGTAAATAACGCGGGCATCGTTAAAGACAGCCTGTTTGCCTCGATGAGTTATGAGGATTTCACCCAGGTTATCGAAACCAACATGTTCAGCATTTTCCGTCTGACGAAAGACGCGCTGATGCTG…	37	15	0.711538	59	129	0.31383	3.6882e-07	3.56105e-05
group_1120	ydfR	Qin prophage; predicted protein	ATGACTCAAGACTATGAACTGGTTGTGAAAGGAGTCCGTAATTTTGAGAATAAAGTTACGGTAACTGTAGCCTTACAGGACAAAGAACGCTTTGACGGTGAAATTTTTGACCTGGATGTCGCCATGGACCGTGTTGAAGGAGCTGCGCTGGAGTTTTATGAGGCAGCAGCCAGAAGGAGCGTCCGGTAA	37	15	0.711538	59	129	0.31383	3.6882e-07	3.56105e-05
group_1618		hypothetical protein	ATGAATAAAGCATTACTGCCACTGTTACTCTGCTGCTTTATTTTTCCGGCGTCAGGGAAAGATGCAGGCTGGCAGTGGTATAACGAGAAAATAAATCCGAAGGAAAAAGAAAATAAACCTGTACCTGCAGCTCCCCGTCAGGAACCGGATATTATGCAGAAACTGACCGCACTGCAGACGGCAACAAAGCGGGCGCTGTACGAAGCCATTCTGTATCCCGGCGTGGATAATTTTGTGAAATATTTCCGGCTGCAGAATTACTGGACTCAGCAGGCCGGGCTTTTCACCATGAGTGCTAAAAAAGCTATGCTGGCACATCCCGAACTGGACTATAACCTGCAGTACAGCCATTACAACGGCACGGTCCGGAACCAGCTGGCGGCAGATCAGGCGCAGCAG…	35	17	0.673077	52	136	0.276596	4.50026e-07	4.26102e-05
group_754		hypothetical protein	ATGGCCAGTATCAATACCATTGTGAAACGCAAGCAGTACCTGTGGCTGGGGATTGTGGTTGTCGGTACAGCCTCCGCGATTGGTGGGGCACTGTATCTGTCTGATGTGGACATGTCCGGTAACGGTGAAACCGTGGCTGAACAGGAGCCTGTGCCGGATATGACCGGTGTGGTGGATACGACCTTTGATGACAAGGTGCGTCAGCATGCCACTACAGAGATGCAGGTGACGGCAGCGCAGATGCAGAAGCAGTATGAGGAAATCCGTCGTGAGCTGGATGTTCTGAACAAACAGCGCGGTGATGACCAGCGTCGTATTGAAAAGCTGGGACAGGACAATGCCGCCCTGGCAGAGCAGGTAAAAGCCCTGGGTGCTAATCCCGTCACGGCGACCGGTGAG…	35	17	0.673077	52	136	0.276596	4.50026e-07	4.26102e-05
group_931		hypothetical protein	ATGAAACGGTGCCTGTGGCTGTGTGTGGTTTTTCTGCTGGCCGGTCATATCCCTGTGGTGTCAGCGGATGCGGCCTGTGAGGGGCGTTTCGTCAACCCGATCACCGATATCTGCTGGACCTGCATTTTCCCGCTGTCGCTGGGCAGCACAAAAGTCAGCCAGGGAAAGGTGCCGGATACCGCAAACCCGTCGATGCCGATCCAGTTCTGCCCGGCACCTCCCCCCATTTTTAAACGTATCGGACTGGCCATCGGGTACTGGGAGCCGATGGCACTGACGGACGTCACCCGGTCGCCGGGATGTATAGTCAATCTGGGAATGACGATCCCGGCGCTGGGGAAAACCGGACAGGGAACGGCCAAAAAAGATGACAGGCAGGTGAATGGCGCGTTCTATCAC…	35	17	0.673077	52	136	0.276596	4.50026e-07	4.26102e-05
group_2279	yadV_2	putative pilin chaperone similar to PapD	ATGAACATTTTTGCATATTTACTGGTACTTGTATTTTCCATGAGCATGAGCAGCAGCGCGTTTGCCAGCGTGGTAATGACCGGAACCCGTATTATTTTCCCTGGTGACGCAAAGGAAAAAACCATCCAGTTGCGAAATACCAGCGATCAGCCCTATATCATTAATATCCATGTTGAGGATGAACGTGGTTCTGACAAGAATGTACCGTTTATGCCAACCCCGCAGACATTTCGCATGGAAGCTGCCGCAGGTCAGGCGTTACGCCTGCTCTACACTGGTAATAATTTACCGCAGGATCGCGAGTCTGTTTTCTGGTTTAGTTTCAGTCAACTACCTTATCTGAATAAGAATGATAAAAGTCAGAACCAGCTCATCCTGGCCCTGACTAATCGAGTCAAA…	37	15	0.711538	60	128	0.319149	4.7592e-07	4.44879e-05
group_3173		hypothetical protein	ATGAAATCGCGCACGGCATTTATTTATGCCGATTCCTGGGGCGAATCCGGTTCGTTTGAAAAAATTTCCAGTGCGCTGCATATCGCCACTATTGATACGCTTCCCAAGAATTTACTTAAGAAGTTTTCGATAACGGAACCGACTTGCAAGATTCGCGGCGAAAAACAGGCATTCGTTCAGGCGCTGCGTATGGCGCAGGATTATCTCGCCTGGGATGTATTCGATAACGTGGTGATTTGTGCTGCCTATCGGGCAATTCCGGTGCTGGTATTCTCTGAAGAAGATGTGGGTAAACCGCCTAAGCGTTTATTTCCCCGTCGTGCTGATGAGGTGAATTTATCTGTTGAACGAGTGGGTTGTTTTATTCTCAGCCAGCGTGAGAGCGCCATCAGGCTGCAA…	37	15	0.711538	60	128	0.319149	4.7592e-07	4.44879e-05
group_1251		hypothetical protein	ATGGCTAGCTTTAAAGACATCTGCCCATTCGCCCCCGCCATTCCCCCATCTTCCGTTAACACAGGCGTACGACGCCCGCCAGGGCGGCTCTTCCTGTCGGTGGAACTCAAGAATCAAATTTTGCAGAACATGAAGTATCTCAGCCCGCAAAAATTCAGCTGGGGTGATGCCCCCTGGCAGATCATTGACCTCAGTATCGCGGGCAAAGTGAACATACAGGTGGACAACAATACCATCATCACGTTGGGGACTCCCCTGAATCCGCAACATAACGAGTTCATGATGGTCGCCGAATGGTGCCAATGGGCTATGGAGCGGGAAGGTTTGCAAGAAAACCTGCAAAAAAAACTGCACGACGTCCTGGAAGAAAACCGGCAAAACAAACAGTCAGAAATTCCC…	32	20	0.615385	44	144	0.234043	4.96361e-07	4.55287e-05
group_4550		hypothetical protein	GTGGGGCTGGATTGCGTACCTATATCAACCTACTGCCGCAACGCGGGAGAAACGGTTGATGCCGTTAACAAACGGATACAAAGAGGAATATGGAAAGAAGGGGTACATGTATTAAAAGTCGACGGGGTTAAAGAGCGTTGGGTCGACTTAATAGAGGTTTCAAAATGGGCAAGAAAGAACAAGGATTATTATCTCTGCCAAGAGGAGTAA	32	20	0.615385	44	144	0.234043	4.96361e-07	4.55287e-05
group_7158		hypothetical protein	GTGAAATTAGGAAGAAATGATAAGTGCTGGTGTAATTCAGGACTTAAGTATAAAAAGTGCCATCTTGGTCGAGACCGTGAAACTCCGGTATCCAAAGCCGAGGCACTGAAATTTTCAAAGTCTCTCTCGCAGAGAAAGGCATGTTATGCGCCAGCATCCATGCACGAAGATTGTGATAAACGCATCGTTCAGGCGCATACGATATCTAAGAGCAGTAGCCTTAAGGCGATCGCCGACTCCAGCAATCACGTCATGGGGGTGATAATGAACTTAGCAAGCCTGATGAGAAACAACGGAAAATGGCTTCCCGAGAAGATCGGTATCAATCAGGCATCCACTTTTACAGGATTTTGTGCAGTTCATGACAGAATCTTGTTTTCATGCCTAGAGAACGAAAAA…	29	23	0.557692	35	153	0.18617	5.82023e-07	5.30545e-05
group_2811		hypothetical protein	ATGAACAACTTAATGATCGACCTTGAGACGATGGGGAAAAATAAGGATGCACCGATCGTTTCCATTGGCGCGGTGTTCTTCACTCCAGAAACCGGAGACATCGGACAAGAATTCTATGCGGTTGTCAGCCTAGACAGTGCTATGAAGCAAGGAGCTACACCTGACGGCGATACCATCCTGTGGTGGTTGAAACAAAGCCCTGAAGCGCGAGCTGCAATCTGTATTGATGATACTTTGTCGATCAGCGATGCTCTCTCAGAACTAAACCATTTCATTAACCGGCACGCAGACAATACGAAATATTTAAAAGTCTGGGGTAACGGGGCCACCTTCGACAACGTAATTTTACGTGGAGCTTACGAGCGAGCAGGACAAATCTGCCCGTGGGCGTACTGGAAT…	30	22	0.576923	39	149	0.207447	6.43501e-07	5.75855e-05
ydfN		hypothetical protein	ATGAGTACCACAACACGAAAATTTAAAACCATTATCACTGATACTGGTGCCAAAAAATTAGCTCAGGCAGCCGCGCCAGATGGTAATCCTGTCCGCCTGACTCACATGGCCGTGGGCGACGGTGGCGGCACGTTGCCCACACCAGACAGTAAGCAGACCCGTCTGGTGCATGAGGTGTGGCGACATACTGTTAATCGCGTCATCCTGGACGCAACACATCAGAACCGCATTATTGCGGAGCTGGTTATTCCTCCTGAAACGGGCGGATTCTGGATCCGGGAAATTGGTGTATTTGATGAGCACGGCGATTTGATCGCGGTGGGCAATACTGCCGAAAGTTACAAACCAACCGTTGCCGAAGGATCCGGACGTGCACAAACATTTCGCACCATTCTGACC…	30	22	0.576923	39	149	0.207447	6.43501e-07	5.75855e-05
racC		Rac prophage; predicted protein	GTGATTAAAACAGAAAATAAAGAAACCCCTTTCACTGTGGTTGATATCGACGGTCCATCAGGCAACGTTAAAACACTTAACGAAGGCGTCAAAAAAATGTGCCTGGTGCATATCGGAAAGAATCTGCCCGCAGAAAAAAAAGCCGAATTTCTGGCAACTCTGATTGCAATGAAATCAAAGGGTGAAATCTGA	43	9	0.826923	84	104	0.446809	7.24712e-07	6.44599e-05
traA		Pilin	ATGCTTCGCCTGGCTCGCGCTGTGATCCCGGCTGCTGTTCTGATGATGTTCTTCCCGCAACTGGCGATGGTCGCTGGCAGCAGTGGTCAGGACCTGATGGCAAGTGGTAACACCACGGTTAAGGCGACCTTCGGTAAGGACTCCAGTGTTGTTAAATGGGTTGTTCTGGCTGAAGTTCTGGTCGGTGCGGTCATGTACATGATGACCAAAAACGTCAAGTTCCTGGCCGGTTTTGCCATCATCTCTGTATTTATTGCTGTGGGTATGGCCGTCGTTGGCCTCTGA	33	19	0.634615	48	140	0.255319	7.86695e-07	6.95514e-05
group_1528		hypothetical protein	ATGAAAATCGAAGAATTGCGTGAAATTTTTAGTGAAAATGGCCTCTATGCTGTGCGCGTTGAGAATGGGAAAGTTGTCTACACAACGTTAATCCCTGATGATCATGTAATTTTATCTATCGAGGCATTCATTGAATACCTTGAAAGGCTCGGTTTCAAGGTAGTTCGCGAATGA	23	29	0.442308	22	166	0.117021	8.48613e-07	7.45764e-05
group_1496	ydfU_3	Qin prophage; predicted protein	ATGATTGACGTCATCGGTCACGCAATAAGCGGTACGCAGGAGCGTGAATTATCTCTGGCTGAATTATCCTGGTGGGCGGTCCGCAATCAGGTGGCGGACGCGCTACCGGAAGCGGTATTACGTCGCTCGCTGGGATTACCAGCGGAAAAAAACTGCTCGGTGTACCGCGAAAGCGACATCGTACCGGGAGAGCAGACCGCCACCAGCATATTGAAACAGCGCACAAAAAATCTTGCACCGTTGCCTCACGCCCACCAGCAACAAAACCCATCACAGGAAAAGACGGTGGTAAGCATCACCGTTGATCCAGAGTCTCCGGAATCTTTCATGAAGCTGCCTAAACGTCACCGTTGGGTTAAGGAGAAATACACACGCTGGGTTAAGACACAGCCGTGTGCT…	36	16	0.692308	58	130	0.308511	8.70588e-07	7.6052e-05
ydaF_2		Rac prophage; predicted protein	ATGCAAAAAATCGACCTCGGCAACAACGAATCCCTAGTGTGTGGCGTGTTCCCCAACCAGGATGGAACGTTCACCGCCATGACGTATACCAAAAGCAAAACATTTAAAACTGAAACAGGCGCACGTCGCTGGCTTGCCAAAAATACCAGCTAA	26	26	0.5	29	159	0.154255	9.7983e-07	8.50886e-05
group_7238		hypothetical protein	ATGACCACTCAGATTTCTGTCGAAACTCTTTCCCCAATTACACACAACCAAATTCCCGTTATCACTACCGAGTTACTGGCACAGCTTTACTGTACCGAGATCAACAACATCAAAGTAAATTACACCCGTAATTCCGAGCGTTTTGTTGAGGGTAAACACTTTTTCAAGGTTGTTGGTGATGAGTTGAAAAATTTGCGGGTTACTTTAAGTAACTCACAAACGCCTGTTTCCCCCAAAACCCGCTCCCTCATCCTCTGGACAGAACGAGGCGCAGCCCGTCACGCCAAAATGCTCGAAACCGATCAGGCGTGGGATGTGTTCGAAAAACTGGAAGACTGCTATTTCAGACAAAAGGATCCGTCAGCGCCAGCTTCATGCCAGAAAAGTTACGACACGCGA…	19	33	0.365385	14	174	0.0744681	1.04423e-06	9.01477e-05
group_927		hypothetical protein	ATGAAAATCACTCCTGAACAGGCTCGTGAGGCTCTGGATGCCTGGATATGTCGACCAGGAATGACACAGGAGCAGGCGACGATATTAATCACTGAAGCATTCTGGGCTTTGAAAGAGCGCCCGAACATCGATGTTCAGCGTGTCACAGATGAAGGTGGCGCGGTTGATCAGCGAGCACTTGGCGTTAATCGAGTGAAGATATTCGAACGCTGGAAGGCTATCGACACCAGGGATAAGCGTGAAAAGTTCACGGCGCTAGTGCCTGCAATTATGGAGGCTATTCGGATTAATGATTTCAGGTTGTATCGTGAAATTAGTGACGGAAAAAGCATCACGTACATGATCGCCGGGTTAAACAAAGAATATGGCGATGTGGTGGAGTCCGGACTGCTTTTTGCT…	38	14	0.730769	65	123	0.345745	1.12647e-06	9.61165e-05
group_4381		hypothetical protein	ATGGATGACAAACCATTGCAGGCTCTGGCCAATAAACTCAAAACACCGGCTCAAGAAAGTCAGCGTAATGGCTTCTTCCGACTGCAACAGGTGAAGAATAACCAGCCCCGCATTACCGGTATCCCCGTCAACCATCAGGGGCCCCTGCCTGACATCGCCTGA	32	20	0.615385	45	143	0.239362	1.20216e-06	0.000101396
ydfT_2		Qin prophage; predicted antitermination protein Q	ATGAACCTTGAAGCCTTACCAAAATATTACTCCCCAAAATCTCCAAAATTGAGCGATGACGCTCCAGCGACAGGCACCGGTTGTTTAACAATTACGGATGTAATGGCAGCGCAGGGGATGGTGCAGTCGAAAGCACCACTTGGGTTGGCCTTATTTCTGGCAAAAGTTGGTGTTCAGGACCCTCAGTTTGCGATTGAAGGCCTGCTAAATTACGCGATGGCACTGGATAACCCGACATTGAACAAATTGAGTGAAGAAATCCGGTTACAGATTATTCCTTACCTCGTGAATTTTGCCTTTGCTGATTACTCCAGGTCTGCGGCAAGTAAGGCTCGCTGTGAGCATTGTTCAGGTACGGGATTTTATAATGTATTGCGCGAAGTGGTGAAACACTACCGA…	35	17	0.673077	55	133	0.292553	1.4024e-06	0.000116281
group_2894		hypothetical protein	ATGAAAAAACTAACCTTTGAAATTCGATCTCCAGCACATCAGCAAAACGCTATTCACGCAGTACAGCAAATCCTTCCAGACCCAACCAAACCAATCGTAGTAACCATTCAGGAACGCAACCGCAGCTTAGACCAAAACAGGAAGCTATGGGCCTGCTTAGGTGACGTCTCTCGTCAGGTTGAATGGCATGGTCGCTGGCTGGATGCAGAAAGCTGGAAGTGTGTGTTTACCGCAGCATTAAAGCAGCAGGATGTTGTTCCTAACCTTGCCGGGAATGGCTTTGTGGTAATAGGCCAGTCAACCAGCAGGATGCGTGTAGGCGAATTTGCGGAGCTATTAGAGCTTATACAGGCATTCGGTACAGAGCGTGGCGTTAAGTGGTCAGACGAAGCGCGACTG…	35	17	0.673077	55	133	0.292553	1.4024e-06	0.000116281
flxA		Qin prophage; predicted protein	ATGTCTGTCACAATTCAGGGAAATACCTCAACCGTTATTTCAAACAACTCCGCCCCGGAAGGAACATCAGAAATAGCCAAAATCACAAGACAAATTCAGGTGCTGACTGAAAAGCTTGGGAAAATCTCATCGGAAGAGGGGATGACGACACAGCAGAAAAAAGAAATGGCTGCATTGGTACAGAAGCAAATTGAAAGCCTCAGGGCTCAACTGGAGCAGTTGTTAAGGCAGCAGGCAGAGAAAAAGAATAAAGACGCGACAGTTCAGCCTGATAAAAAAGAAGAGAAAAAAGACGATACAAATACCGCTGGCACCATTGATATTTACGTCTAA	34	18	0.653846	53	135	0.281915	1.48976e-06	0.00012013
group_1616		ISNCY family transposase ISEsa1	ATGATCAAAGAGACTGTTACGATGAGTCATAAGGAACTCCACCGACTTCAGATTATTCAGGAGTCAATTAATCGACATATTACTCAGGAACAAGCTGCGGCACGCATTGGCATTTCTATTCGGCAGGTTAAACGTCTGGTGCAACGGTATAGAAATGAAGGGCCTTCTGGTCTGGTTTCCCACCGACGTGGAAAGCGTCCTAATAATTCCTTTTCTACTGAATTCAGAGCAACAGTAATTTCACTCCTCAAAGGCCGTTACGCTGATTTTGGACCTACGTTTGCGTGCGAAAAATTGCGCGAGATACACGGTTTATCTTTATCCGTTGAAACTCTCAGAAAGTGGATGATAGAAGAGGGGTTATGGCGTGAACGCCGTCGTAAAATTGCCCGTATATAT…	34	18	0.653846	53	135	0.281915	1.48976e-06	0.00012013
gnsB		Qin prophage; predicted protein	ATGAATATTGAAGACTTAAAAACAAAAACAGAAGCAGATATTTCTGAATATATAACAAAAAAAATTATTGAACTTAAGAAAAAGACCGGGAAAGAAGTTACCAGTATTCAGTTTACCGCACGGGAAAAAATGACGGGTCTTGAAAGCTATGATGTCAAGATTAATTTAATCTGA	35	17	0.673077	56	132	0.297872	1.60049e-06	0.000127656
group_113		hypothetical protein	GTGGAGGTGGATGAGGTTCCTGTTTACCGGCAGAAAAAATCAGAGCAGGAGGATAAACCCCGTCGCCGTGAGGTGGCTGCAATACCACAGCCGGACGAAAACAATCCGGAGATGCCACCGCCCGCGGTGATGTCTCATGGTATTGAATATATGGAGGATGGTCTTCCCGATCCGGTGAAAGCTATGGGGCAGATCCTGGTGGAAAACCTCAGCATTGATCCGAAACTGGCACTGGATGCGGCCTGGCGACTGGCGCAGTTCACACACCATAAAAAAGGCGATGCCGGTAAAAAATCGGCAAAAGGTGATGCCGCGAAAAAAGCGGCTAACCGTTTTGCGGTACCACCACCACCACGACTGGTGGTGAATAACGATAATGAGGGCAACGGATGA	35	17	0.673077	56	132	0.297872	1.60049e-06	0.000127656
group_753		hypothetical protein	ATGAGAAAAAATAATACGGCAATAATATTCGGCAGCCTGTTTTTTTCCTGCAGCGTGATGGCCGCAAACGGTACGCTGGCCCCCACCGTGGTGCCAATGGTGAACGGTGGTCAGGCCAGTATTGCCATCAGCAATACCAGCCCGAATCTGTTTACCGTTCCCGGTGACCGGATTATCGCCGTGAACAGTCTGGATGGTGCCCTGACCAATAATGAGCAGACCGCCTCCGGCGGTGTGGTGGTTGCCACCGTCAACAAAAAGCCCTTTACGTTCATTCTGGAAACAGAACGTGGTCTGAATCTTTCCATTCAGGCCGTTCCCCGTGAAGGCGCGGGGCGTACCATTCAGCTGGTCAGTGACCTGCGCGGAACCGGAGAAGAAGCCGGTGCGTGGGAAACG…	36	16	0.692308	59	129	0.31383	1.86623e-06	0.000147251
ylpA		Lipoprotein YlpA	ATGAAAATGAAAAAATTGATGATGGTTGCACTGGTCAGTTCCACTCTGGCCCTTTCAGGGTGTGGTGCGATGAGCACAGCAATCAAGAAGCGTAACCTTGAGGTGAAGACTCAGATGAGTGAGACCATCTGGCTTGAACCCGCCAGCGAACGCACGGTATTTCTGCAGATCAAAAACACGTCTGATAAAGACATGAGTGGGCTGCAGGGCAAAATTGCTGATGCTGTGAAAGCAAAAGGATATCAGGTGGTGACTTCTCCGGATAAAGCCTACTACTGGATTCAGGCGAATGTGCTGAAGGCTGATAAGATGGATCTGCGGGAGTCTCAGGGATGGCTGAACCGTGGTTATGAAGGCGCAGCAGTTGGTGCAGCGTTAGGTGCCGGTATCACCGGATAT…	35	17	0.673077	57	131	0.303191	1.99278e-06	0.000156396
group_7147		hypothetical protein	GTGATCGGCTTCCGCAATGTTGATATGGCGGAACTGCGTATCCACACCCCGGCTGAGCGCGTAGCTATAGCTGAAGGCCATCTTTTCCGGGTGGCTTTTGCGATATTTTTTCAGCTCAGTCAGGCTGCTGAATTCCAGGACGTCCCACTCTTCCCCGGTGTTTTTTTCTTCCCGGCAACAAGAAGCGTGTACGACGCGGTGTTAACGTGGATATTTCGGGTACCCATCCTGCTTTCTCCTCTCTCTGGTTTTCAGCCCCCATCATCTTTTGAGTTTCGGGAGCCGCGGTTTTGA	28	24	0.538462	36	152	0.191489	2.03657e-06	0.000158983
relB		RelB Qin prophage; antitoxin of the RelE-RelB toxin-antitoxin system and DNA binding transcriptional repressor	ATGGGTAGCATTAACCTGCGTATTGACGATGAACTTAAAGCGCGTTCTTACGCCGCGCTTGAAAAAATGGGTGTAACTCCTTCTGAAGCGCTTCGTCTCATGCTCGAGTATATCGCTGACAATGAACGCTTGCCGTTCAAACAGACACTCCTGAGTGATGAAGATGCTGAACTTGTGGAGATAGTGAAAGAACGGCTTCGTAATCCTAAGCCAGTACGTGTGACGCTGGATGAACTCTGA	34	18	0.653846	54	134	0.287234	2.99342e-06	0.000223003
relE		Qin prophage; toxin of the RelE-RelB toxin-antitoxin system and cofactor to enhance the repressor activity of RelB	ATGGCGTATTTTCTGGATTTTGACGAGCGGGCACTAAAGGAATGGCGAAAGCTGGGCTCGACGGTACGTGAACAGTTGAAAAAGAAGCTGGTTGAAGTACTTGAGTCACCCCGGATTGAAGCAAACAAGCTCCGTGGTATGCCTGATTGTTACAAGATTAAGCTCCGGTCTTCAGGCTATCGCCTTGTATACCAGGTTATAGACGAGAAAGTTGTCGTTTTCGTGATTTCTGTTGGGAAAAGAGAACGCTCGGAAGTATATAGCGAGGCGGTCAAACGCATTCTCTGA	34	18	0.653846	54	134	0.287234	2.99342e-06	0.000223003
group_607		hypothetical protein	ATGACAATAGAAAAACATGAAAGAAGCACTAAGGATTTGGTGAAAGCAGCAGTATCGGGATGGCTGGGCACTGCGCTTGAATTTATGGATTTCAAGAGTCATGCGTGTTAA	37	15	0.711538	65	123	0.345745	3.04474e-06	0.00022568
group_283		IS21 family transposase IS100kyp	ATGATGGAACTGCAACATCAACGACTGATGGCGCTCGCCGGGCAGTTGCAACTGGAAAGCCTTATAAGCGCAGCGCCTGCGCTGTCACAACAGGCAGTAGACCTGGAATGGAGTTATATGGACTTCCTGGAGCATCTGCTTCATGAAGAAAAACTGGCACGTCATCAACGTAAACAGGCGATGTATACCCGAATGGCAGCCTTCCCGGCGGTGAAAACGTTCGAAGAGTATGACTTCACATTCGCCACCGGAGCACCGCAGAAGCAACTCCAGTCGTTACGCTCACTCAGCTTCATAGAACGTAATGAAAATATCGTATTACTGGGGCCATCAGGTGTGGGGAAAACCCATCTGGCAATAGCGATGGGCTATGAAGCCGTCCGTGCAGGTATCAAAGTT…	33	19	0.634615	52	136	0.276596	3.29533e-06	0.000241812
group_2285		hypothetical protein	ATGCCACGCATTAAACCTCTTCTGGTTCTTTGTGCTGCTTTACTGACGGTCACACCCGCAGCGTCAGCGGATGTGAACAGCGACATGAATCAGTTCTTTAACAAGCTGGGCTTCGCCTCCAATACCACACAGCCGGGCGTCTGGCAGGGGCAGGCCGCCGGTTATGCTTACGGTGGCTCCCTGTATGCCCGTACTCAGGTCAAAAATGTTCAGCTGATTTCCATGACGTTGCCGGATATCAATGCCGGATGTGGCGGCATCGACGCCTATCTCGGCTCGTTCAGTTTTATTAATGGCGAGCAGCTGCAGCGTTTTGTTAAGCAGATTATGAGCAATGCTGCCGGTTACTTTTTTGACCTTGCCCTGCAGACAACGGTGCCGGAAATCAAAACCGCAAAA…	29	23	0.557692	40	148	0.212766	3.65655e-06	0.000264352
yqeI_2		putative transcriptional regulator	ATGATCTACATTATAAATGATGAAGTAAGATTCAACTCATCATCTAATAAGTTAACATCACTCCTTACATCAGAGGAAGTGATACTCACTTATCCTGCGGGAAAATGCTTAAAGTTACTTTTAGATAACGCTTATAGTGTCGTGTCACACAATCAATTCTTTGAAAAAGTCTGGAGCGATAGCAGTGCCGAAGTCGCAACCAACACTTTATATCAAAATATATCGATGATAAGGCGTTCCTTTCGTGAAATCAGCTCAGCGACGATATTTAATGATGTTATCAGAACGGTGCCACGTAAAGGCTTCAAAATCAATGAAGAAATCAACATAACTGTTCTCGACAATAATCACAATGAGAATGAAAGTGTTGAGAGTGAAGAGAATGACACCCATACTGAA…	39	13	0.75	73	115	0.388298	3.85292e-06	0.000277183
group_1541		hypothetical protein	GTGAAGGAAGTCCTGCGCTCTGAAGAAGTCCGGAGTGCACTGAAACAGAAACTCCGCCAGAATCTTGAGTCGCGTCTTGATGCAGAAGTGGATGCTATTCTGGATGAACTGCTGGGCGCACCGGCAGTTCCTGAGCCGGAAGGTATCGCGGGTGAGGGGAGTGCTTCAGATGGCGGTGAACCCACACCTGACAGCGACATGATGATGTAA	24	28	0.461538	27	161	0.143617	3.97704e-06	0.000284717
rem_1		Qin prophage; predicted protein	ATGATGAACATCGAAGAACTGCGTAAAATTTTTTGTGAAGATGGCCTCTATGCTGTGTGCGTTGAAAATGGAAATCTTGTTAGTCATTACCGCATTATGTGTTTGCGAAAGAATGGGGCTGCGTTAATTAATTTTGTGGATGCTCGGGTCACGGACGGATTTATCTTGCGCGAAGGTGAGTTTGTCACTTCATTACAGGCATTGAAAGAGATCGGAATAAAAGCTGGCTTTTCTGCTTTTTCAGGAGAATAA	35	17	0.673077	59	129	0.31383	4.5597e-06	0.000324845
group_1243		hypothetical protein	ATGTACGCAAAATCCTTTATCGCTCTTGATGGCAACGGACGTCTGACGGGCGCCCGTACTGCACAGGACGCACCTTATGCTAACTACACCTGCCACTTGTGTGGCAGTGCACTCAGATACCATCCGCAATACGACACTGAACTTCCCTGGTTTGAACACACTGACGACAGGCTGACAGAGCACGGTCAACAGTGCCCTTATGTCAGGCCGGAGCGCAGAGAAATACAGTTGATTAAACGTCTGCAGCAATTCGTACCGGATGCCTTACCCGTGGTGCGTAAAGCCAGCTGGCACTGCAGACAATGTCACCACGATTATTATGGGGAGCAGTACTGCACACACTGCCAGACCGGAGGATTCAGTATTCCCCGGACAACTCAGGAGGAAATATGCGAATTC…	35	17	0.673077	60	128	0.319149	5.63415e-06	0.000393746
group_4748		hypothetical protein	ATGGCTGTGCTTCGTACGTTACCGGGCAGAATCAAAACTCTGAACACCCGGCGGATAAATGTCCTGAGGGGGGAACAGCGTCGTGTCAGTGGCAGTGCCCGGGTTTCCCTCAAACGTCGTATCTGGCGGAGGGATGCCGGACACTGTTGTCTCTGTAGACGCGTGGTTGACCTTTGTGACAGTGAACTCGATCACCGCATTGCACTTCAGTTCGGTGGTGGTAATGAGGAGACGAACCTCTGGACCCTCTGTACTGAATGCCATCGCCAGAAGTCAGCGAGTGAAGCGGCGAGTGGTATGCCTGATCCGACGTTGCCTGAGCTTCCTGATGGCACGCTCAGGGCCGACGGAATCACTGGCCTGTGA	28	24	0.538462	38	150	0.202128	5.88259e-06	0.000409161
group_5975		hypothetical protein	GTGAGCACCATTCAAACAGGGATCACAGAGCAGGTTATTGCGTGGCTCTTTGACCACCTGCCAACGGTGTATGCAGCAGGCGCGGCGGTCAGCATTTCCGCGCTGATGAGTCTTTATGACGGACGAACACTGGTTCAGACCGTAACGGGATCGCTGGCGTGCGGCGTTCTTGCCATGGCCGTGGCCGGGTCGTTGCGCTTCTTCGGGTTTCCTGAAGATGCCGTGACGTTTATCGGCGCATCAATCGGTTTTATGGGTGCAGAGAAAGCACGCGACAAGGTTATTGCGGCCTTTAATCGCAGGGTGAAGGAGAAGGACGAATGA	36	16	0.692308	64	124	0.340426	6.84791e-06	0.000471831
group_419		hypothetical protein	ATGGAACACGGTGCCCGTTTAAGTACCAGTCGTGTAATGGCCATCGCCTTTATATTTATATCAGTGCTTATTGTTCTCAGCCTCTCTGTTAACGTCATTCAGGGAGTGAATAACTACCGTCTTCAGAATGAGCAACGCACTGCCGTGACGCCAATGGCATTTAATGCCCCCTTTGCCATGTCACAGAACAGTGCCGACGCCTCTTATTTACAGCAGATGGCGCTGTCATTTATTGCCCTCCGTCTGAATGTTTCATCAGAAACCGTCGATGCCTCACATCAGGCGCTTCTGCAATATATCCGCCCGGGCGCCCAGAACCAGATGAAAGTTATTCTGACTGAAGAAGCGAAGCGTATTAAAAACGATAACGTGAACTCAGCCTTTTTCCAGACCAGTGTT…	36	16	0.692308	64	124	0.340426	6.84791e-06	0.000471831
group_2130	elfC_4	putative outer membrane usher protein	ATGCTTCCATCGGAAACGATGATCTGGCAGCCTGAGTTCACAGATAAAACACTCTCCAGGATTCCCGGGGCGGTTCAGTGGAACAATATTCGTAGCTATTTGCAACGCCCGCTGCCCGCCATAAATAGCCAGTTAATGATGGGACAGCTTATCACCAGCGGAAGATTTTTCTCTGGACTCAGTTATCACGGCGTTAGTCTCGCGACCGATGAACGTATGCTGCCGGACTCCATGCGCGGCTATGCGCCGACTATTCGCGGCGTGGCCGCAACAAACGCCAGAGTCTCGGTAATGCAAAACGGTCATGAAATATATCAGACCACCGTGGCTCCTGGCCCTTTCGAGATAAACGACCTATACCCCACCAGTTACAGCGGCGATCTGGATGTCACCGTTACG…	39	13	0.75	74	114	0.393617	7.31568e-06	0.0004925
rtn_2		putative lipoprotein	ATGATTTCGGATTTTACGAAAGTCCTGATGAAAGGCTGCGCTACTGCACTCACGGATTTAATTGTTATTCCTAATGTATCATGTATGGTATTCAACAAAAAAATGTTTGTACTCATTATAATACCAGGCATTCTGGGGGTGTTACTATCGTTTGCTATGTCAATATTTCAAATGAATAGAGATACGACAATTACCGCCGGTATTCTGTTAAAACAGCTTGATAATGTTACGCAAATTGTCCAGCATACGACAAAGCTTACCTCTATTCTGGTGATGAAGCCCTGCAAAGACATTCTTGAACAGTTGATTGCTAACGGAGCATTGACTCCCTATGTTCGAACAACGGGTCTTATAGAAAATAATTTCCAAATATGTTCTTCAGTTAGCGGTTTCAAAAAA…	39	13	0.75	74	114	0.393617	7.31568e-06	0.0004925
yadV_2		putative pilin chaperone similar to PapD	ATGAAATCCGTTTTGCTGCTCTTAACCGTCTTGTTCGTACAGTCAGTGGAAGCCGGCATCATGCCGGCTTCTTCACGGATGATTTATCGCGATGGCGATCGGGAAAAGACACTGATGCTGGTCAATACCAATGACTACCCGGTACTGGTGCAAAGTTGGGTAGATAATGGTGAAGGTTCCCCAGAAGCTGCTTCTCCCCCCTTTGTGGTGCTGCCACCGGTTTTCCGCCTGGCTGCGAGACGAACACAGGGATTGCGGATAATCTATAATCATGACCCACTTCCCCAGGATCGCGAATCTGCATTCTGGTTAAATCTTTATGAAATGCCGCCAGAAACTCCCCATCAAGATCCCACACATTTAACGCTGGCAATGAATACGCAACTTAAAATCTTTTAC…	39	13	0.75	74	114	0.393617	7.31568e-06	0.0004925
yqeJ_2		putative protein	ATGACTCAAAGATATTTTCTGTTTGCGGGAATAATTTTATGTGCTTTTATTGCAGCAATTCTGAGCCATATTGCGTTTCATCATTCCAATGAACCAGCAGAGCAAAACATATCATGTAATGCCCATGTTATTAATTTCACCGATCATACAAAAATGGATCAATATTTTTCGTTAAATATGATTTCTGAAAATAACACAGGAAACATGTATCTCACAGGCGCATACACGGTAGATGGAAAAAAGATGGGCTTCATCCGCCGATATGTGAGTTTTACATACAATAAATTCCGTGATACCGTTTATCTCACCACAGTTAAAATCCAAAAAATACAAAAAGATGATAACATTAGCGATGAAATCCTTGAAAATATCACTTCTGATTTCTTCATAAAAGCAGAC…	39	13	0.75	74	114	0.393617	7.31568e-06	0.0004925
ybcO_2		DLP12 prophage; predicted protein	ATGGTGGATTTACGTAAAGCGGCAAAAGGTCAGATGTGTACAGTCAGAATTCCTGGCTACTGCAATCACAATCCCGAAACGTCCGTGCTGGCGCATTACAGGCTGGCGGGGACGTGTGGAACAGCGACAAAACCACACGATATGCAGGCGGCAATTGCCTGTAGCTCATGCCACGATTTAATCGACGGGCGGGTAAAAACCAGCGATTACACCAAAGAAGAATTGCGCCTGATGCATGCAGAAGGTGTTTTTCGCACACAAGAAATCTGGAGAAAGGAAGGTTATTTATGA	39	13	0.75	74	114	0.393617	7.31568e-06	0.0004925
ygcW_2		putative deoxygluconate dehydrogenase	ATGAGCTTTTCTATTGAAGATTTTTCATTAGATTTTTTTTCATTACATAACAAGGTGGCCATCGTAACTGGGGCCGCGGGTGAACTGGGGAGAGGCTTATGCTCGGCTCTGGCCAAAGCAGGGGCTAATCTGTTGTTGGTAGACATCAAAGAGCCTGATAATAGATATTTAAAGCATTTAACTCATGAAGGCGTTGAAGTTGAGTTTATGACAATAGACATAACAAAACCTGATGCAGCATGCACCATTATTAATAGGTGTCTGGAGCGTTTCGGTCAGTTAGATATTCTGGTCAATAACGCGGGCGTGTGTAACATCAATCGTCCTATCGATTTCAATCGAAACGACTGGGATCCTATGATTAATCTCAACCTGAATGCTGCATTCGATATGAGCCAG…	39	13	0.75	75	113	0.398936	8.04955e-06	0.000536978
group_3647		hypothetical protein	ATGCACATCAATCGCTATGCCTGCATGAACGCGAAAACCCATCGCGGCTTGTTGTTCATGTATGCATGTTTGCTGGGGGCGATGATGTGTTTTATGGATACCCCGGTCAGGACGTTGTCATGA	41	11	0.788462	83	105	0.441489	8.3053e-06	0.000551532
group_372		hypothetical protein	ATGACTGAAGGTGATGGATTCAAAATCAAACTTCGTCAGGGGTTTTGCCTTACCCTCCCCCACCCAGCCGGCAGCACCGCCGGACACCTGGGCGTGCACACGGATATTGAACGGCACCTGACGAAGTGCAGGGATCCCGCCCTGACCAAATCGCCCGATAATGGTCTGAGGACGCAGGTAATCAATAAAGTCCTGTGCGTATTCCTGATATTCAGACAGGCTGCCTGCCCACTGCGGATCCGTGGTGGTCCCCGCGCCCACTGCCGATTTCAGGACATGATGCAGACGACTGTCATCCGGATACTGACGACGGGCCACTTCCAGGGCTTCAGAGCGGACACCTTTAGCCGCAGCCAGCGATTTGGCAAAACGTGCGAAACCAATCCCCTTATCCAGTTT…	24	28	0.461538	29	159	0.154255	8.63959e-06	0.000571147
group_4339		hypothetical protein	ATGTCTAAATCGACTTTTTTACACATTCTGATTAGCTCCATCATATTGGTGGCACTAATACAATCATCCGCCTGGGCTAACTGTACAAACACACAGATAGGTCAAACTGAAGATGGTCGGACAGCGCTTATTGAGTTCGGAAAAATTAATATGACCGACACCTATTTTGCGCCAGCAGGTTCACTCCTCGCGACAACGGTCGTACCTCCCACTAACTACACATCAGGCGGCGCGACAGGAAGCTCCGTATTGTGGGAATGTGATGCAACAGATTTGCCAAACATCTATTTTCTGGTCGCTACCAATGGCGACGACCGCGTGGGGGGCTTTTATGATGCAGGCGGGCCTGATGGTTTGAGTGATGTCTATGCCACCTGGTTCGCTTTTGTCGGTCTCAAG…	39	13	0.75	76	112	0.404255	9.54281e-06	0.00062683
group_3210		hypothetical protein	GTGCGGAATTTTGACACCGCCCAGTGTCACGTTATTCGTGTCATACCAGCTGGAGAACTTCTCCAGAATATTAATAAGCGGATTATCTTTCTGCTCCTGTGGCGCGCCGGCGATATATTCAAAGGCCTTTTCGGTATCAAGTTCACTTTCAATCGTCGCTGCATACATCGCCTTCACTATGGCCGACTGAAGCTGTGTTGCCTGCAGGGAATCGAGCATCTTCAGCCGTTCCATGACGCTGTAAAACTGGTTGGCCCCACGGGTCTGCCCGTCCTCCACCGGCTCGAAAATATGCAGCATGGCCGGACGCCCGGTGGGAAGTTCACGCGGGATCCGTTCCCATCGTCCACTCCCGGAGAACGGAAAATCATCCTCACAGATATGGTACGCAACGGCACG…	15	37	0.288462	10	178	0.0531915	1.08059e-05	0.000704835
group_1194		hypothetical protein	ATGGCAAAAGTATTTACACCAGAAGATCGGGAAGAAGTGACGGCGCGCATTGTGGAATTCGTGCGCCTGAGCGGACGAGAAACTTTTCGACAACTGGCAGATAAAACGGGTGTCAGTAAGACCGCTATTCGTCGTTTATCTGGTGCGCTTGCGGCCAGTGGTGATGTCTGGCTCTCTGGTTGCGGGGTATTTCCATCAGAGCAGGCGTATCGCGTATGGCGTAAGACACCGGAGAAGGCTGCTGACCCGACACTGATTCGAAAGTTACCTGACGGAGAAATACGTCGTTACAACAGACGGCAGAACATAATTTGTCGTGAGTGCCGCCAGAGCGAAGTTATGCAGCGTGTGCTGGCGTTCTATCGGGGAAACTTTCAGGAGGTGATGGAGTGA	29	23	0.557692	43	145	0.228723	1.21666e-05	0.000790078
kilR_2		Rac prophage; inhibitor of FtsZ, killing protein	ATGATTGCTCATCACTTCGGAACTGATGAAATACCACGTCAGTGTGTGACCCCTGGCGATTATGTTCTTCATGAAGGCCGGACATATATTGCCTCGGCAAACAATATTAAAAAGCGAAAACTTTATATTCGTAACCTGACCACAAAAACATGCATTACTGACCGCATGATTAAAGTCTTCCTCGGTCGTGATGGTTTACCTGTAAAGGCGGAGTCATGGTGA	44	8	0.846154	97	91	0.515957	1.24217e-05	0.00080309
group_4583		hypothetical protein	ATGTCGGGAGACGAGAATAAACTTAAGAAATATCGTTTCCCGGAAACACTGACCAACCAGAGCCGCTGGTTTGGCCTGCCACTGGATGAACTGATCCCCGCAGCAATCTGTATTGGCTGGGGTATCACAACATCGAAATATCTGTTCGGTATTGGTGCAGCGGTTCTGGTTTATTTCGGGATTAAAAAACTGAAAAAAGGGCGGGGCAGTTCCTGGTTACGTGACCTGATTTACTGGTATATGCCAACAGCCCTGCTGCGCGGTATTTTTCATAATGTTCCCGATTCGTGTTTCCGGCAGTGGATTAAATAG	36	16	0.692308	65	123	0.345745	1.25456e-05	0.000807542
group_4688		hypothetical protein	ATGACTTTTGATGAAAAAGAACTTGATAATGCAATTAATAAAATCATCGTAACGTCGCTCTTTTCCTGTCTCAGCGACACTCAGCAGAAACAGTTCTACGAATCGGCTTTCAACATGATCGAGCGTTGTTGTTTCTGCGATGCCGACGAGTTACCTGAAAAAATCAGGAAACAGTTGGCTGATGCTCTTCGAGTGCGACTTTCTGACCAATTTTCTGAAATGTGCTCTCCGAATTTGGACAAATAG	30	22	0.576923	46	142	0.244681	1.57446e-05	0.00100903
group_2290		hypothetical protein	ATGGAGACTGTTTTTGACGCACTGAAAGCGATGGGAAAAGCCACGTCGGTAGAGCTGGCTGCGCGACTTGATATCAGTCGTGAAGAAGTACTGAACGAGCTGTGGGAACTGAAAAAGGCTGGCTTCGTTGATAAAAGCGTATACACCTGGCGTGTGGCTGATAACAACGTTCAGCAGGAACAGCCAGCGCCAGAAGAAACCACCACGGCAACAGAAGCGAAAATCTCAGAGTGCGATTTAACCGCGACGATTGAACAACGCGGACCACAAACGGCGGATGAACTGGCTACGCTGTTCGGTACAACATCCCGCAAAGTTGCTTCAACGCTGGCAATGGCAATCAGCAAAGGTCGTCTGATTCGCGTAAACCAGAACGGTAAAATTCGTTACTGCATACCA…	49	3	0.942308	124	64	0.659574	1.77883e-05	0.00112526
group_99		hypothetical protein	ATGGTCACTTTTGAGACAGTTATGGAAATTAAAATCCTGCACAAGCAGGGAATGAGTAGCCGGGCGATTGCCAGAGAACTGGGGATCTCCCGCAATACCGTTAAACGTTATTTGCAGGCAAAATCTGAGCCGCCAAAATATACGCCGCGACCTGCTGTTGCTTCACTCCTGGATGAATACCGGGATTATATTCGTCAACGCATTCATTCGTTCTCTCTCGGTTCCTCAGGAGCAGGAGCCTGCCGTTCGGTTCGAAACTGA	33	19	0.634615	57	131	0.303191	2.02876e-05	0.00127786
group_278		hypothetical protein	ATGCTTAACCCACCCGATGGCATGCAGCTTAAGCTCCGGATACATGGCGTTAACTTCTGGCATTTTCATCAACGCTTCAACGATATGTCCGTCGAATGTTGCCATGTCTTCCTGCAACAATTCCTGCGCGCTAATCACCATATCAACGGTGATGTTTTCACATGTGTCGAACTTAACCATGACAGCGTTCTGTACTTCAGGGGCCAGCTTGTCAAAAGCGACGTTCATCGGATCTGA	34	18	0.653846	60	128	0.319149	2.15207e-05	0.00134974
pndA		hypothetical protein	ATGACGAAATATGCCCTTATCGGGTTGCTCGCCGTGTGTGCCACGGTGTTGTGTTTTTCACTGATATTCAGGGAACGGTTATGTGAACTGAATATTCACAGGGGAAATACAGTGGTGCAGGTTACTTTGGCCTACGAAGCACGGAAGTAA	28	24	0.538462	42	146	0.223404	2.41212e-05	0.00150001
pphA_2		protein phosphatase 1 modulates phosphoproteins, signals protein misfolding	ATGAATATCTACGAAAGAATTGATGGCAGCAAATACCGAAATATTTGGGTAGCTGGCGATCTGCATGGATGCTACACGAACCTGATGAAAAAACTGGAGACGATAGGATTCGACACCAAAAAAGACCTGCTTATCTCGGTGGGCGATTTGGTTGATCGCGGTACAGAGAACGTAGAATGCCTGGAATTAATCACATTCCCCTGGTTCAGAGCTGTACGTGGAAACCATGAGCAAATGATGATTGATGGCTTATCAGAGCGTGGAAACGTCAATCACTGGCTGCTTAATGGCGGTGGCTGGTTCTTTAATCTCGATTACGACAAAGAAATTCTGGCTAAAGCTCTTGCCCATAAAGCAGATGAACTTCCGTTAATCATCGAACTGGTGAGTAAAGGAAAA…	46	6	0.884615	109	79	0.579787	2.96317e-05	0.00179797
traD		Coupling protein TraD	ATGAGTTTTAACGCAAAGGATATGACCCAGGGCGGTCAGATTGCGTCCATGCGTATCCGCATGTTCAGCCAGATCGCCAATATCATGCTTTACTGCCTGTTTATTTTTTTCTGGATACTCGTTGGTCTGGTTTTATGGGTAAAAATAAGCTGGCAGACGTTTGTGAACGGCTGTATTTACTGGTGGTGTACCACGCTGGAAGGCATGCGGGATTTAATCAAGTCCCAGCCGGTATATGAGATCCAGTATTACGGCAAAACCTTCCGGATGAATGCTGCTCAGGTACTGCATGATAAATATATGATCTGGTGCGGAGAGCAGCTATGGTCCGCATTCGTTCTGGCCACAGTTGTGGCACTGGTTATTTGCCTGATTACCTTCTTTGTTGTCTCCTGGATT…	37	15	0.711538	71	117	0.37766	3.08567e-05	0.00179797
group_420		hypothetical protein	ATGGCTTACCGCCTCCTTCACCATCTGTTCAAGCATCGGACGCACATCATCCGGGGTGAGACTTTTACCGTCTGCCGGCTGCGGAATATTTGCGACCGCATCATTCACCGCCTTCTGCAGAACATCGGGATCATAGTCACGACCGTCGCGCGGAACAGGGATATGGCTTACAGCCTCCTTCACCATCTGTTCAAGCATCGGACGCACATCATCCGGGGTGAGACTTTTACCGTCCGCCGGCTGCGGAATATTTGCGACCGCATCATTCACCGCCTTCTGCAGTACTTCCGGATCGTAGTCACGACCATCACGCGGAACAGGGATATGGCTTACAGCCTCCTTCACCATCTGTTCAAGCATCGGACGCACATCATCCGGGGTGAGACTTTTACCGTCCGC…	19	33	0.365385	20	168	0.106383	3.28585e-05	0.00189855
group_3178		hypothetical protein	ATGTTAAAGCAGGTGTATGAAATGAAAGTCCAGATTTTAAACAATAACTGTGAAGTCGTTTGGTCATACGACATAGCCGCCCCTGTAGATCAGAGCGGCGATAGCTGGACCAATGGGAAACATCAGATTATGGCTGGAGTTGTGTTCTCTTTACGCCGTGCTTTGGAACAGGCTGAAGTATTTCCATCAGACCCTGAATGGAAATGGCCTTTTTCTATTTGTCCAAATTCGGAGAGCACATTTCAGAAAATTGGTCAGAAAGTCGCACTCGAAGAGCATCAGCCAACTGTTTCCTGA	29	23	0.557692	47	141	0.25	4.52688e-05	0.00254546
group_5971		hypothetical protein	ATGCGCGCCATGTTAGAGGATGAGCGTTGTTCTTTAGCTGCCATTTCATCAATGACGGCTCGCTCCTCGAGGGACAGCCGAAGTGCCAGTCTTGGACCTGTGGCGGTGTTACGCGGAATGCGTGATCTGGTATCGTGA	34	18	0.653846	63	125	0.335106	5.21855e-05	0.00290508
group_110		hypothetical protein	GTGAATGAAGTTTATGTGATTGCCGGTGGTGAGTGGTTGCGGAATAACCTGAACGCCATTGCCGCCTTTATGGGAACCAGGACGTGGGATTCCATTGAAAAAATTGCGCTCACATTGTCTGTTCTCGCGGTGGCCGTGATGTGGGTACAGCGGCACAACGTGATGGATTTGCTGGGCTGGGTGGCCGTGTTTGTGCTTATCAGCCTGCTGGTTAATGTCCGCACATCGGTGCAGATTATTGATAACAGTGACCTGGTCAAAGTACACCGGGTGGATAATGTGCCGGTCGGACTGGCGATGCCACTTTCACTGACGACCCGTATCGGGCATGCAATGGTGGCCAGTTACGAGATGATATTCACCCAGCCGGACAGTGTCACCTACAGCAAAACGGGGATG…	35	17	0.673077	67	121	0.356383	6.06831e-05	0.00328629
group_3005		hypothetical protein	ATGATTTACCCAACAAATACAGGCAAAAGCGGGGAACACCTTCGTCTCACCACGCTGGAAAGTGTCTGGATTCAGGGAAAACTGCGCATGTGGGGGCGCTGGTCGTATATTGGCGGCGGTAAGACGGGAAATATGTTCAACCAGTTGCTGACCTCTAAAAAGCTGACAAAAACGGCAATTAACGAGGCGCTCCGGAGGATGAAAAAAGCAGGTCTGGACAAACCTGAACTTGAGGCTTTTTTGCGGGATATGATCAACGGTAAGCAAAAAAGCTGGTTGGCGCATTGTACTGATGCAGAGGCGTTATGCATTGATCGTGTGATTAGTGAAGTGCTGGCAGAACACCCAGGATTGATTTGTATCCTCCGGCAACGATATGAAGGGAGGGGGATGACTAAG…	23	29	0.442308	31	157	0.164894	6.12817e-05	0.00329603
ydaE_2		Rac prophage; zinc-binding protein	ATGACTAAGAAAATAAAATGTGCTTACCACCTTTGCAAAAAAGACGTTGAAGAAAGCAAAGCTATTGAAAGAATGCTTCACTTCATGCACGGGATTTTATCAAAAGACGAACCGAGAAAATATTGCAGTGAAGCTTGTGCCGAAAAAGACCAGATGGCACATGAACTTTAA	30	22	0.576923	51	137	0.271277	6.20412e-05	0.00329897
rrrQ_1		Qin prophage; predicted lysozyme	ATGAACACAAAAATCAGATACGGCCTGTCGGCTGCCGTTCTGGCGCTGATTGGTGCTGGCGCATCTGCTCCTCAGATACTTGACCAGTTTCTGGACGAAAAAGAAGGTAACCACACAATGGCATACCGCGATGGTTCTGGCATATGGACCATCTGTCGGGGTGCCACAGTGGTGGATGGAAAAACCGTTTTTCCCAATATGAAACTGTCGAAGGAAAAATGCGACCAGGACAACGCCATTGAGCGTGATAAGGCGCTGGCATGGGTGGAGCGCAATATTAAAGTACCACTGACCGAACCACAAAAAGCGGGTATCGCGTCATTTTGTCCCTATAACATTGGTCCCGGTAAGTGTTTCCCGTCGACGTTTTATAAGCGGCTGAATGCTGGTGATCGTAAA…	41	11	0.788462	89	99	0.473404	6.51273e-05	0.00345057
cspF		Qin prophage; cold shock protein	TTGTCCCGTAAAATGACAGGAATTGTCAAAACCTTTGACGGCAAAAGCGGCAAGGGTCTTATCACCCCATCCGATGGTCGTATCGATGTCCAGCTTCATGTTTCAGCGCTCAATCTCCGCGATGCAGAAGAAATTACCACCGGATTACGCGTGGAATTTTGCCGGATAAATGGTCTGCGTGGCCCTTCAGCTGCCAATGTTTACCTTTCATGA	40	12	0.769231	85	103	0.452128	6.82206e-05	0.00357581
group_1975		hypothetical protein	ATGGCAAGGTTATTAACAATTGTATTTTTTTTCTCTATTTCTGCGAGTGCAGTTACTGCAAGACAATTTCAGAGAGAGTTAGATTTGGCAGACAAAGCAATATTATGGGCACTAATATCAGCCAGTACTAAAGAGGGACGAAAAGCGTGTTCACTAAGCTATTTTGCCTGTAAGGCCGCAGAGGCTGAACTCGGACTGGCATATATGGCTGCGAATGATAACAAGGAATTTCTCACATCCTTATCTAATATAATGAGGTACAAAATAGATGCTGGACTTTCCGAATCCTATACATGCTATTTATTAAGTAAGGGAAAGATCATAAGACCATATCTGAAAAATCTAAATCCACTCCAACTTGCCGCTGATTGCATTGAAACAGTAAATAAAATAAAAGAT…	41	11	0.788462	90	98	0.478723	6.8222e-05	0.00357581
dicC_1		Qin prophage; DNA-binding transcriptional regulator for DicB	ATGTTTAAATCAGACGTAATTAATTTTTACGGTACGAAAGCCAAAGTAGCGAAAGCTGCTGGCGTTGACCCATCTGCTGTTTCTCAATGGCAAGAGCTGGTTCCTGAAGGTCGCGCGATGCGTCTACAGGAGGCATCTGGCGGCGAGCTTCTGTATGATCCCAAGGTTTATGACGAATATCGTAAGACGAAGCGGGCGGGGCGGTTGAACAATGAAAATCACTCCTGA	38	14	0.730769	78	110	0.414894	7.0493e-05	0.00368169
group_3211		hypothetical protein	ATGGCTTCAAACTGGATAAAGCTCGAGGTTATTACGCCGGATAAGCCGGAAATATTCAGGCTTGCTGAGATTCTGAATATTGATCCAGATGCCGCATTAGGGAAGGTTATTCGCTTCTGGGCATGGGCGGATCAACAAATGATAGACGGTAATGCAAATTGTAACGCTCGCGGCGTTACAAAAAGTGCAATAGATCGCATCACTTTTATGGCTGGTTTTGCTGATGCGTTAATTCAGGTTGGATGGCTGGTCGAAAATGACGTTGGGCTTTCTCTACCTAACTTTGAACGTCATAACGGAAAAAGCTCTAAAAAACGGGCGGTTACAAACGAGCGAGTTACAAAAATACGCGAACTGAAACGAAAAGGTAACGCTGCCATCGTTACACAAACGGATCAA…	32	20	0.615385	57	131	0.303191	7.48786e-05	0.00384237
group_947		hypothetical protein	ATGCGACTGCCACGGCCCCGTGATTTCTCTGCCTTCGCGAGTTTTGAATGGTTCGCGGCGGCATTCATCCATCCATTCGGTAACGCAGATCGGATGATTACGGTCCTTGCGGTAAATCCGGCATGTACAGGATTCATTGTCCTGCTCAAAGTCCATGCCATCAAACTGCTGGTTTTCATTGATGATGCGGGACCAGCCATCAACGCCCACCACCGGAACGATGCCGTTCTGCTTATCAGGGAAGGCGTAAATTTCTTTCGTCCACGGATTAAGGCCGTACTGGTTGGCGACGATCAACAATGCGATGAACTGCGCATCGCTGGCATCACCTTTAAATGCCGTCTGGCGAAGAGTGGTGATCAGTTCCTGTGGGTCGACAGAATCCATGCCGACACGTTC…	20	32	0.384615	24	164	0.12766	7.64772e-05	0.00391073
cspB		Qin prophage; cold shock protein; predicted DNA-binding transcriptional regulator	ATGTCAAATAAAATGACTGGTTTAGTAAAATGGTTTAACGCTGATAAAGGTTTCGGCTTTATTTCTCCTGTTGATGGTAGTAAAGATGTGTTTGTGCATTTTTCTGCGATTCAGAATGATAATTATCGAACCTTATTTGAAGGTCAAAAGGTTACCTTCTCTATAGAGAGTGGTGCTAAAGGTCCTGCAGCAGTAAATGTCATCATTACTGATTAA	40	12	0.769231	87	101	0.462766	7.93737e-05	0.00404475
recE_1		exonuclease VIII, ds DNA exonuclease, 5' --> 3' specific	ATGGAAGGCCCTGAACATCCGCACAATGAGAATGCTGGCAGCGATCCGCATCGCGATTGCAGTGACGAAACTGGCGAAGTCGCAGATCCCGTAATCGCAGGAGACATAGAGCCTGGTATTTATTACGGAATTTCGAATGAGAATTACCACGCTGGTCCCGGTGTCAGTAAGTCTCAGCTCGACGACATTGCTGATACTCCGGCTCTGTATTTGTGGCGTAAAAATGCCCCAGTGGACACCACAAAGACAAAAACGCTCGATTTAGGAGCCGCTTTCCACTGCCGTGTACTTGAACCGGAAGAATTCAGTAACCGCTTTATCATAGCACCTGAATTTAATCGCCGTACAAACGCCGGAAAAGAAGAAGAGAAAGCGTTTCTGATGGAATGCGCAAGCACA…	43	9	0.826923	99	89	0.526596	0.000101747	0.00504726
group_2147		hypothetical protein	ATGGTGATACGCAAAAAGAAGTGCTGGGACTGTGGAAACGCGATTACTCATAATACTGTGTGTTGCCCGTATTGTGGTTCTGTCGACCCCTTCGGCTATTACCGGAATACAGACCGTATCGTTACCATACTGCTGGCACTGATTATTGTGGTCCTGCTGACTACTGTCAGCGTCAGTGTGTATATACTGTGTAGCTGGTGA	35	17	0.673077	69	119	0.367021	0.000120777	0.00568116
group_203		hypothetical protein	ATGGCGCATATACAACTGGTCAAACAAACCTCTTCCGGATTACTTCTCCCGGCGACGCCGGAGAGTTGTGATTTTCTGCATCAAATCAAAATAGGCGAGTGGATACACGCTGATTTCAAGCGCGTTCGTAACTACGCATTCCATAAGCGTTTTTTCAAACTTCTGCAACTCGGATTCGATTACTGGACTCCGGTCGGTGGGGCGATCACTCCTCGCGAGCGAAAACTGGTGTCCGGTTTCGTTGATTATCTGTGCGAATCAGTAGGCCGGGAACATACGCCAGCTCTGAGCGAAGCCGCAGAGCAATATCTGAATACAGTTGCGACACGCAGAACCCGAGATACAGCATTGCTAAAGTCGTTTGAGGCTTTCCGCGAGTGGGTAACCATTCAGGCAGGA…	41	11	0.788462	92	96	0.489362	0.000127337	0.00596303
group_4640		hypothetical protein	ATGAAACAACAGTATCAGACCCGTTACGAGCTGCTCCATGAAAACTACCAGAAATGGCTGACCGGCTTCACCCGGCACGCCGTATCATGGGGCGTGTGTCATCCGAATATCTACTATTTCCATAATCTGACGCCCGGGTGGGTGTCATTCAATGGCGAAAAACCGGAGATTGCCATCGTTCCCCAGAGTCTGCACCGGCTGATTTATGGTCCGGACAAACGGAGCTCCCCGTCCCTGGATGATGATCTGGTGGTGAATTTATGCACCAGCGAACACCTGCTGGTTCATCATCCGATGCTGGAAGGGGTCCTGCTGTCTGAATGTGAGCGCCTGAAGCAACATTCTCTGGCAAACAAACTGATCAGCCTCTTCCGTCAGTTTGGCGGCACGGAGTTACGT…	30	22	0.576923	53	135	0.281915	0.000127988	0.00596303
cspI		Qin prophage; cold shock protein	ATGTCTAACAAAATGACTGGTTTAGTGAAATGGTTTAACCCTGAAAAAGGTTTTGGTTTCATCACGCCGAAAGATGGCAGCAAAGATGTGTTTGTCCATTTCTCAGCAATTCAGAGCAACGATTTCAAAACATTAACTGAGAATCAGGAAGTTGAATTTGGTATTGAGAACGGACCTAAAGGTCCTGCCGCTGTTCATGTAGTGGCGCTTTGA	40	12	0.769231	88	100	0.468085	0.000134235	0.00617566
ymgC		protein involved in biofilm formation	ATGAATAATTCAATCCCAGAGAGATTTATTTTTCAATGTGCTTTGTTTAAAAATCTCGAGAGGGAGGTGTTCATGACGCATGGGTATGTTGATAGTCATATTATTGATCAGGCTTTACGTTTGCGTTTAAAAGATGAAACCAGTGTGATTCTTTCTGATCTCTATCTGCAAATATTGCAGTACATTGAAATGCATAAGACTACACTAACGGATATCATTATTAATGACAGGGAATCCGTGCTCTCTTAG	47	5	0.903846	121	67	0.643617	0.000148761	0.00670598
intA_1		CP4-57 prophage; integrase	ATGGCAAAAATCGCTAAGAAGCTCACTGACACTGAAATCAAAAGCACCAAGCCAGCCGATAAAGAAATCAACTTGTTTGACGGTGATGGTCTGATTCTACGAATCGCTCCTTTGGCGAAAGGAGGCAAGAAAAATTGGTATTTCAGGTATGCAGTACCCGTGAGCAAGAAAAGAACCAAAATGAGCCTTGGGACATATCCTCACCTTACCCTTGCAAGAGCCAGAGCCTTACGTGATGAATATCTCTCCTTTCTGGCAAATGGTGTTGATCCCCAAATCCATAACAACGATAAGGCGAAGGCATTAAAGAGTGCTACTGAGCACACTCTCCAAGCCGTAGCGCGGAAATGGTTAGATGAGAAGGTAAAGACATCAGGTATCTCACAAGACCATGCAGCA…	36	16	0.692308	74	114	0.393617	0.000148961	0.00670598
ybcO_1		DLP12 prophage; predicted protein	ATGGCTGATTTGAGAAAAGCAGCGCGTGGTCGCGAATGCCAGGTAAGAATCCCTGGCGTATGCAATGGCAACCCTGAAACGTCTGTACTGGCACATATCCGGCTGGCTGGACTGTGTGGCACCGGTATTAAACCGCCAGACCTTATTGCCACCATTGCCTGTTCTGCCTGTCACGACGAAATCGACCGCCGCACGCATTTTGTCGATGCTGAGTACGCAAAAGAATGCGCGCTGGAAGGTATGGCGAGAACGCAGGTTATCTGGCTGAAAGAGGGGGTAATCAAGGCGTGA	44	8	0.846154	106	82	0.56383	0.000162238	0.00725914
group_2075		hypothetical protein	GTGGCTGAGATAAAAACGCTGCATCTGGTCCCGCGTGAAGGGATGCAGGTGAGTGAGAAGCCGTCGGTGGTGAGGGTGCGGTTTGGTGACGGTTATGAACAGCGCCGCCCCACAGGGCTGAATCCTCAACTGAAGACGTTTCAGGCGGTGTTCCGGGTGACGGATGAGTCAACCCGGCGCTGGCTGGATGAATTTTTATCCTGGCATGGTGGTTACCGTGCCTTTTTGTGGCGACCGCCGAAACATAACCGGACGGTGAGGGTGGTGTGCCGGGAGTGGAGCGTCACGGATAACGCCCGGTACAGTGATTTCAGCTGTACGATTGAGCAGGTGGTGAACTGA	44	8	0.846154	107	81	0.569149	0.000174766	0.00779594
ydaE		Rac prophage; zinc-binding protein	ATGACTAAGAAAATAAAATGTGCTTATCACCTTTGCAATAAAGAAATTGAAGAAAGCAAAATCATTACAAGACCACTTCATTTCATGCGTGGAGTTATACCAACGACGGAAATGAAAAAATATTGTAGTGAAATCTGTGCCGAAAAAGACCAGATGGCACACGAACTTTAA	26	26	0.5	41	147	0.218085	0.000179557	0.00798537
group_55		hypothetical protein	ATGGCCGGTCTGAAGTCCGGCTGGGGCGAGTGGGCAGAAAGTGCGACGGACAGTTTTTCGCAGGTTAAAAGCGTGGCCACGCAGACCTTTGACGGTATTGCACAGAATATGGCAGCGATGCTGACCGGCAGCGAACAGAACTGGCGTGGTTTCACCCGTTCTGTGCTCTCCATGCTGACAGAGATTTTTCTGAAGCAGGCGATGGTGGGGATAGTCGGGAGTATCGGCAGCGCCATTGGCGGTGCTTTCGGTGGTGGTGCGTCTGCCTCCACGGGGACGGCCATTCAGGCTGCGGCGGCGAACTTCCATTTCGCGACCGGGGGATTTACGGGGACGGGGGGTAAATATGAACCTGCGGGAATTGTTCATCGCGGGGAGTTTGTCTTCACGAAGGAAGCA…	43	9	0.826923	102	86	0.542553	0.000189502	0.00832675
group_4549		hypothetical protein	ATGGAAACCCTATTCAAAGTTTTTGAAAAATTTAGTTCCAGACCACTTTTTTTTATTTTTTTCGGACTCTCACTTTGTGAATTTTTTCAGAAACAATCTGTTCTGATGAATCCATCAGCAGATAACATCGCGAAATTATTCGCAGCCATGATATTAGTTGTTTTTTTTACTTGGGGATTTGAATGGCTAATCTTCAAGTTCAATGTAAACCTTGAACCTCATGATCAAGGCGATATTGGACCAACAATTGGAACGGCTACTTTAGCTGTATACTTAGTTTATGCCTTTCACTTTCTCAGTGAAAATCCTGAAGCATTAAATTTAAAGTTATTAACTAACTCTGGCTTTATATACAGCACAACTCTATTATTATTCTCATTAGAATGCATGAAGCTTAGA…	36	16	0.692308	75	113	0.398936	0.000253683	0.010918
group_738		hypothetical protein	ATGCGAATTCTGAACTGTTATATGGCGAATGACAGCAAGGGGCATTTTGTTACGGCGAAAGAAGCAGCGAAGCACAACCGCCGGGACGTTTTGTGCTGTGTGTCCTGTGGATGCCCGTTAACACTTCAGCGGGGCAATGACGGACAACAACCGTGGTTTGAACATGACCAGATGACTGTCGCTGAGAAAATCCTGCTGCGATGCACCTGGCTTGACCCGGCAGAGAAAGAGGCCCGTCGTTTGCATCTGCAGGGTATGACGGTTCTGGATTATACGGTGAAGGTGAGAAAGTGGTTTTGTGTGATGTGTGACGAAGATTATGAAGGAGAAAAGTGCTGCCCGCGTTGTGGTACCGGGGTATACAGCAGGGCGTGGGGGCGGCAGGATGTGCCGTCGGAA…	39	13	0.75	87	101	0.462766	0.000268941	0.0114738
group_3149		hypothetical protein	ATGTTGGATGTAGCTATTGAAAACCAGAACGGGTGGAATTATAGTGCACCTGCACCTCATAAAACGGGTGCCGGGATTTGCACCCCGATGATCACTAGAGCGCATAACCGCGCCAAAGCGGTTTTTTTATGCGTAAAGCGCAGCCACATTCAGATTATGGTGGGGCGTATGGGGCCGTTTTCGGGCGGGCCGGATTCTCTAGTGACCGGTAGTGCAAACCCTGTACGTCTCACCACCCATGAGATTTGCACCTCCGGTGGTGAGTTTACCAACTTATCACTAGAGGCTGCCATCATGGCTACTATCCCTACCCTTTCTCACCCTGACGTAACCATCGAAAATGGTCGTGCTGTCACTACGTCTGTTGCAGTTGCAGAGTTTTTCCGCAAGCTGCATAAA…	22	30	0.423077	32	156	0.170213	0.000275407	0.0117156
group_3969		hypothetical protein	ATGAGTAATTCGCTGTTACCACCATCAGCCAGCAATTTCATGCGTTGTGCCGAAGCCGTCGGAACGCGCATTACAGACATTCCGGTAGACCTCAACACGCTGTGGTCGCCGGACACATGCCCGGTGCATCTGCTGCCTTATCTCGCCTGGGCATTTTCCGTTGACCGCTGGGATCGCAACTGGCCGGAAGAGACAAAGCGACAGGTTATTCGTGATGCATGGCTGATACACCGACACAAAGGGACCATCAGCGCACTGCGCCGGGCCATTGAGCCGCTGGGATACCTCATTCGTGTGTCTGAGTGGTGGGAGTTCGGCGGAGAACCGGGAACATTTACCGTTGAAGTCGGCACGCTGGACAGTGGCGTGACGGAGGAAATGTATCTGGAAATGGAGCGG…	37	15	0.711538	80	108	0.425532	0.000288598	0.012206
group_1073		hypothetical protein	ATGAGCAACACATTTAAATTCAGCAGCCGGAGCGAAAAGAATTTGCAGGGCGTAAATCCTGATCTGGTGAAAGTGACCCGACGGGCACTGGAAATCTCGGAAGTGGATTTTGGTATCACCGAAGGGTTGCGCAGCCGTTACCGCCAGAAGCAACTGGTGGCCACGGGTAAGAGCCAGACCATGAACAGCCGCCACCTTACGGGGCATGCCGTGGATGTTGTGGCTTATATCGGCAGCCAGGTGTCATGGGAATGGCCGCTGTACGAAAAAATCGCAGCAGCATTCAGACAGGCCAGCCGGGAACTGAATATTCCGGTGGAATGGGGCGGCGACTGGAAGACTCTGAAAGACGGACCGCATTTTCAGTTACCACACGGAGCCTATCCGGCATGA	37	15	0.711538	80	108	0.425532	0.000288598	0.012206
group_2267		hypothetical protein	GTGGGAAAGGAACTGGATGATATCTGCACCAGCTGTCCGTATATCGATGCTGTAAAACGGCACAAACAACAGCTCGGTGCCATAGAGGAATATACACAGTGGTTAAAAAAAGAACCACGGGCATCTTATTTTTTTCTGTTCCAGCTGTATACCCGCATTCACAATACATTTTTCTCCCAAAAGCAACAACTCCCGTTCACTCCCGGTGGCACTCACTGCCCGGAACCTGATGTCACCCTTCGGGACTTAACGCTTTCCCCTGGCTACCACAGTGATTATGCCCCTCAACCCATTCCGGAGATGGACAGTTCTGCTGTTGTTCCCCCAACTAATGAAAACACCTCGCCTCCGGAAGATACTCCCGACAACACTCCGGCCGGAGGCAATACCGGACAAGCG…	31	21	0.596154	58	130	0.308511	0.000293969	0.0123974
group_3191		hypothetical protein	ATGGAATTTCTGATGACAAAAACAATCGTTATGGAATTCTTTGTCCTGATCTGCCCGCTTTGCGGGCAGGCTAACGAACGTATTGTGTTTGTTGAAGGTTTTTCGACGTTGTTTTCCATCTGTGGGTGA	38	14	0.730769	84	104	0.446809	0.000295993	0.0124114
group_218		hypothetical protein	ATGATCACCCCAGTTTCACTGATGGATGACCAGATGGTCGACATGGCATTTATCACTCAACTGACCGGCCTGACCGATAAGTGGTTTTACAAACTCATCAAGGATGGTGACTTTCCTGCGCCCATCAAAATGGGCCGCAGCTCCCGATGGCTGAAAAGCGAAGTGGAAGCCTGGCTGCAGGCGCGTATTGCACAGTCCCGTCCGTAA	44	8	0.846154	109	79	0.579787	0.000304686	0.0127395
ymfT		e14 prophage; predicted DNA-binding transcriptional regulator	ATGAAAGCGTATTGGGACTCTTTAACCAAAGAACAGCAGGGCGAGTTGGCCGGAAAAGTTGGCTCAACACCAGGCTACTTACGGCTGGTTTTCAATGGTTATAAAAAAGCCAGTTTTGTGCTGGCTAAAAAACTTGAGCAATGCACGTCAGGTGCAATTACGAAATCTGACTTAAGACCGGATATCTATCCGAAAGATTAA	31	21	0.596154	59	129	0.31383	0.000318784	0.0132911
kptA		enzyme with tRNA 2'-phosphotransferase activity	ATGGCAAAGTACAACGAAAAAGAGTTGGCGGATACGAGCAAGTTTTTAAGTTTTGTCCTCCGACACAAACCGGAGGCGATTGGTATCGTACTTGACCGTGAAGGATGGGCGGATATCGATAAGCTTATACTCTGTGCCCAAAAAGCGGGCAAGCGGTTAACCCGTGCATTGCTGGATACCGTGGTCGCTACCAGTGATAAAAAGCGTTTTAGTTATTCCAGTGATGGTAGGTGCATCCGCGCGGTTCAGGGGCATTCGACTTCGCAGGTCGCCATTTCCTTTGCCGAAAAAACACCGCCACAGTTTCTTTACCACGGTACGGCAAGCCGTTTCCTTGACGAGATAAAAAAACAGGGGCTGATTGCAGGGGAGCGTCATTACGTGCATCTCTCTGCTGAT…	46	6	0.884615	118	70	0.62766	0.000330697	0.0136329
ycgZ		putative protein	ATGCATCAAAATTCAGTGACTTCAGATTCTGCGGGAGCAATCACTCGTTACTTTGCAAAAGCTAACTTGCCTACTCAGCAGGAAACTCTCGGGGAAATTGTGACTGAGATTTTGAAAGATGGACGTAATCTGAGTCGAAAGTCGCTTTGTGCCAAACTTCTTTGCCGACTGGAACAAGCGACAGGGGAAGAGGAACAGAAACATTATAATGCACTAATTGGGTTGCTTTTTGAATAA	46	6	0.884615	118	70	0.62766	0.000330697	0.0136329
recT		recombinase, DNA renaturation	ATGATTAAGCAACCACCTATCGCAAAAGCCGATCTGCAAAAAACTCAGGGAAACCGTGCACCAGCAGCAGTTAACGATAAGGATGTGCTGTGCGTGATTAACAGCCCGGCAATGAAAGCGCAACTGGCAGCAGCTCTGCCACGTCACATGACAGCGGAACGCATGATCCGCATTGCTACAACAGAAATCCGTAAAGTACCGGAACTAAGAAACTGTGACTCGACGAGTTTTATCGGTGCCATCGTACAGTGTTCACAGCTCGGACTTGAGCCAGGTAGCGCCCTCGGTCATGCATATTTACTGCCTTTTGGTAATAAAAACGAAAAGAGCGGTAAAAAGAACGTTCAGCTAATCATTGGCTATCGCGGCATGATTGATCTGGCTCGCCGTTCTGGTCAA…	43	9	0.826923	104	84	0.553191	0.000338811	0.0138507
yfjJ		hypothetical protein	ATGACCTACAAATACAACCCCTTCTGGCAGCAACGTATTCGTGAGACGGTGCGGCACGCACTGGATGTTCATCCCCGTCTGACGGCATTGCGGGTTGATCTGCGTCTCCCGGATGTACCGGCAGCAACGGACGCGGCTGTGATATCCCGCTTCATCAATGCCCTGAAAGCCCGAATCGACGCTTACCAGAAACGTAAGCATCGGGAAGGTAAACGCGTGCATTCCTCGACCCTGCATTACGCCTGGGCCCGGGAGTTCGGGGAGCTTAAAGGCAAAAAACACTATCACCTGCTGCTGCTGGTCAACCGGGATACCTGGTGTCGTGCCGGCGATTACCGCGCTCCGGGGTCACTGGCCGGAATGATTAAACAGGCCTGGTGCAGTGCCCTGGGGGTGGAT…	43	9	0.826923	105	83	0.558511	0.000354062	0.0143146
ymfK		e14 prophage; predicted repressor protein	ATGAAAACAGTCCATGACATCCGGCGGTCTAACGCCAGAAAACTGAGAGATGGTGTTGGCGGGAATTCTTCCTTTGCCACCATGATTGATCGCGAGCCAACCCAGACCAGCAGGTTTATGGGAGATGGTGCTACTAAAAATATCGGTGACAGCATGGCACGGCACATCGAAAAATGTTTCGACCTGCCTGTCGGATGGCTTGATCAAGAACACCAGACCACGAACATCACAAAAAAACCTGATGTTTCAATCACTAACAAACAAATAACGTTAGTCCCTGTCATATCATGGGTACAGGCCGGAGCATGGAAAGAAGTTGGCTATTCTGAGGTTGATTTGAGCACAGCAGAAACTTATCCCTGCCCTGTACCCTGTGGCGAAATGACTTATATCTTGCGG…	31	21	0.596154	60	128	0.319149	0.000365555	0.0145785
group_7434		hypothetical protein	ATGATTACTTCGCTCATCGATTTCTTTATCTCTTACATCAGACGAGCGCCGGTTGCAGAATACCAGTCACAACCGGCGACAGTTGAACATTAA	6	46	0.115385	1	187	0.00531915	0.000475473	0.018748
group_2153		hypothetical protein	ATGGCAACGAAAGAGCAAAATCTGAAACGGCTTGATGAACTGGCCCTGATTCTGGGGCGTGAGCCGGATATATCCGGGAGTGCCGCAGAGATAGCGCAGCGGGTGGCGGAATGGGAAGAGGAAATACAGTCATCCGGCGAGGATGTTCAGGTTGGGGATACGGTGATCCGGGAGCGGGAAACCGCGGCTCATGATGTTCGTGAGGATACATCCGGTGCGTTAACGCGCATCAGAGTTCTGACCTGCCTCCATCTCTGTGGCATTGATGGTGAAACAGGGGAATCCGTTGAGATTGCGGATGTTGGTCGGGTGATTCTGATTATGTCCTCAGATGCAAAAACACACGTTGATGGCGGAATGGCTGTTTATGCGTGA	38	14	0.730769	85	103	0.452128	0.000491221	0.0191733
group_621		hypothetical protein	ATGACTCCGGGCAGGCGGGAGGATAAATGCCCGTCTGCCCGCGCCGGGAAAAGACCGCGCGCCGGTGGCGCTGAAAGGGGCCGCGCTCACGCGCCGCCCCTTACATTACGCGGACATTCTGCTGTGGGCTTCTGTCTTTTCAGACCTGTCATTTGTCTGTTACTGATGATGTTGTTGTTCATGCTACTGCTACTGCTACTGCTACTGCTACTGTTCTTCTTTTTTCTGCTGCTCTGA	36	16	0.692308	78	110	0.414894	0.000499329	0.0193867
group_3170		hypothetical protein	ATGATGAAACTGGCCCTGACACTGGAAGCCGACAGCGTTAACGTACAGGCACTGAATATGGGGCGAATTGTCGTTGACATTGATGGTGTTAATCTCGCTGAACTGATTAACATGGTCTGCGATAACGGCTACTCCCTTCGTGTTGTTGATGAATCTGACCGGACCTCAGCAGACTGCACGCCACCATTTACTGCCCTTACCGGCATACGCTGCAGTACCGCACATATCACGGAAACGGACAACGCCTGGCTGTACTCGCTGTCACACCAGACCAGTGACTTCGGTGAATCAGAATGGATTCATTTTACCGGTAACGGCTATCTGTTGCGTACCGATGCGTGGTCGTACCCGGTTCTGCGGCTTAAACGCCTGGGTCTGTCAAAAACGTTCCGTCGTCTG…	36	16	0.692308	78	110	0.414894	0.000499329	0.0193867
dicA_1		DicA DNA-binding transcriptional repressor	ATGCTAATCACTCAAGGAATCTCAAGTCAAGGGTTATTAAGATATCTAAATATGAACGAGAAAACTTTAGGTCAACGCATTAGAGAAAGACGTAAGCAGGTAGGCTTAAGTCAAAACGGTTTAAGCAAAGCTGCTGGCGTATCTGGCTCATCAATTTCATTATGGGAAAGTGACCATACAGCCCCGCGCGGGCAAAATTTGCATCGCCTCGCCGAGGTATTGCAATGTTCACCAACTTGGATACTGTTTGGCGACGAGGACAAAACACCAGCTCCCCCTGTTTCACTCGATAGTGCCTTAGACTTATCGGAAGATGAGTTAGAGATGCTGCGTTTGTATCGCGCACTTCCTAAATCAGAGCAACAAGCACAACTCAGCGAACTCCGCGCCCGCGTTGAG…	38	14	0.730769	86	102	0.457447	0.000522271	0.020065
manX_2		mannose PTS permease	ATGAACATTACGCTCGCCCGCATTGATGACCGCCTGATCCACGGTCAGGTCACTACCGTCTGGTCGAAAGTGGCTAACGCCCAGCGCATTATTATCTGCAATGACGAAGTTTATAACGATGAAGTTCGCCGGACATTATTGCGTCAGGCTGCGCCACCGGGAATGAAGGTTAACGTGGTCAATATTGAAAAAGCCGTCGCTGTTTATCACAACCCGCAATATCAGGACGAAACCGTTTTTTATCTTTTCACTCGCCCACAGGATGCCTTAGCGATGGTTCGCCAGGGGGTAAAAATAGACACCCTGAATATTGGCGGCATGGCCTGGCGGCCCGGTAAAAAACAGTTAACCAAAGCGGTTTCATTAGATGATGATGATATTAACGCATTTCATGAGTTA…	51	1	0.980769	149	39	0.792553	0.00053864	0.0206399
group_668		hypothetical protein	ATGCGCAATACACTCATACCCATCCTCGTTGCGATATGCTTGTTTATTACCGGTGTCGCTATTTTGAACATCCAGCTCTGGTATTCCGCAAAAGCAGAGTACCTGGCGGGAGCAAGATATGCCGCCAACAATATCAATCATATACTTGAAGAAGCGTCACAGGCGACTCAAACAGCGGTTAACATTGCCGGGAAGGAATGCGACCTCGAGGAGCAATATCAGCTTGGCACTGAAGCAGCTCTGAAACCTCACCTGCGCACAATCATCATTCTCAAACAGGGAATAGTCTGGTGTACATCCCTGCCTGGGAATCGGGTCCTGCTGTCTCGTATTCCTGTTGTCCCGGACAGTAATTTACTGTTGGCTCCGGCAATCGACACCGTTAATAGATTACCTATC…	46	6	0.884615	120	68	0.638298	0.000575343	0.0218184
ariR		regulator of acid resistance, influenced by indole	ATGCTTGAAGATACTACAATTCATAATGCAATAACTGATAAAGCGTTAGCAAGTTACTTTCGCAGTTCGGGTAATTTGTTAGAAGAAGAGTCAGCAGTGTTAGGGCAGGCTGTCACCAATTTAATGCTTTCAGGCGATAATGTTAATAATAAAAATATTATCTTAAGTCTGATACACTCCCTGGAAACAACAAGTGATATTCTCAAAGCTGATGTGATTAGAAAAACACTGGAAATCGTGTTGCGATACACAGCTGATGATATGTAA	46	6	0.884615	121	67	0.643617	0.000589899	0.0220851
bluF		blue light-responsive regulator of BluR	ATGCTTACCACCCTTATTTATCGTAGCCATATACGTGACGACGAACCTGTCAAAAAAATCAAAGAAATGGTTTCGATAGCAAATCGCAGGAACATGCAGTCTGACGTAACAGGGATCTTACTGTTTAATGGTTCTCATTTTTTCCAGCTTCTGGAAGGTCCGGAAGAACAGGTTAAAATGATATATCGGGCTATATGCCAGGATCCACGGCACTATAATATTGTTGAGCTGCTGTGCGATTACGCGCCTGCTCGCCGTTTTGGCAAAGCGGGAATGGAATTATTTGATTTGCGCCTGCACGAGCGAGATGACGTTTTACAGGCCGTATTCGACAAAGGCACATCAAAATTTCAGCTAACTTATGATGACAGAGCGCTACAATTTTTTCGTACTTTTGTC…	46	6	0.884615	121	67	0.643617	0.000589899	0.0220851
bluR		BluR DNA-binding transcriptional repressor	GTGGCTTATTACAGCATTGGTGATGTTGCTGAACGTTGCGGGATTAATCCTGTCACTCTCCGGGCCTGGCAACGCCGCTACGGTTTGTTAAAACCACAGCGCAGTGAAGGCGGACACCGACTCTTTGATGAAGAAGACATACAACGCATCGAAGAGATCAAGCGTTGGATAAGTAATGGCGTCCCTGTAGGCAAAGTTAAAGCATTACTGGAAACCACCAGCCAGGATACGGAAGATGACTGGAGCCGCCTGCAAGAAGAGATGATGTCAATTCTTCGCATGGCTAATCCTGCCAAACTACGCGCGAGAATTATTTCACTGGGTCGAGAGTACCCAGTAGATCAATTGATTAATCATGTTTACCTTCCTGTTCGCCAGCGTCTCGTGCTTGATCACAAC…	46	6	0.884615	121	67	0.643617	0.000589899	0.0220851
ymgG		putative protein	ATGGCGGATATGAATCGCACCACGAAAGGTGCATTGCTAGGCGCAGGCGTTGGTTTACTTACTGGCAATGGTGTTAATGGCGTACTGAAAGGTGCAGCTGTTGGCGCTGGTGTTGGTGCAGTAACAGAAAAAGGCCGCGACGGTAAAAATGCGCGTAAAGGTGCAAAAGTAGGTGCCGCCGTTGGTGCTGTCACTGGCGTTCTGACCGGCAATGGCCTCGAAGGGGCGATTAAAGGTGCCGTGATTGGCGGTACGGGTGGTGCAATTCTGGGTAAAATGAAATAA	46	6	0.884615	121	67	0.643617	0.000589899	0.0220851
ymgD		putative protein	ATGAAAAAATTTGCTTTACTGGCGGGCCTGTTTGTTTTCGCACCAATGACCTGGGCGCAGGACTACAATATTAAAAACGGTTTGCCGTCAGAAACCTATATTACTTGCGCAGAAGCCAACGAAATGGCAAAAACTGACAGCGCACAGGTTGCAGAAATTGTTGCGGTAATGGGTAATGCCAGCGTTGCCAGCCGTGATTTAAAAATTGAGCAATCTCCGGAACTGAGCGCCAAAGTGGTAGAAAAACTGAATCAGGTTTGCGCTAAAGACCCGCAAATGCTGTTGATCACGGCAATTGATGACACCATGCGTGCTATCGGCAAAAAATAA	46	6	0.884615	121	67	0.643617	0.000589899	0.0220851
group_154		hypothetical protein	ATGATGGCTAAACCAGCGCGAAGACGATGTAAAAACGATGAATGTCGGGAATGGTTTCACCCTGCATTCGCTAATCAGTGGTGGTGCTCTCCAGAGTGTGGAACCAAGATAGCACTCGAACGACGAAGTAAAGAACGCGAAAAAGCGGAAAAAGCAGCAGAGAAGAAACGACGACGAGAGGAGCAGAAACAGAAAGATAAACTTAAGATTCGAAAACTCGCCTTAAAGCCCCGCAGTTACTGGATTAAACAAGCCCAACAAGCCGTAAACGCCTTCATCAGAGAAAGAGACCGCGACTTACCATGTATCTCGTGCGGAACGCTCACGTCTGCTCAGTGGGATGCCGGACATTACCGGACAACTGCTGCGGCACCTCAACTCCGATTTGATGAACGCAAT…	49	3	0.942308	137	51	0.728723	0.000608801	0.0226585
group_5997		hypothetical protein	ATGGCACAAGTAATCTTTAATGAAGAGTGGATGGTTGAATACGGCCTGATGCTTCGCACTGGTCTGGGGGCCAGACAAATTGAAGCATACCGCCAGAACTGTTGGGTGGAGGGCTTCCACTTCAAACGAGTATCTCCTTTAGGTAAGCCAGACAGCAAACGAGGGATTATCTGGTACAACTATCCAAAGATAAATCAGTTTATCAAAGACTCATGA	43	9	0.826923	107	81	0.569149	0.000609847	0.0226585
intR		Rac prophage; predicted integrase	ATGTCTAAATTACCAACAGGTGTCGAGATTAGAGGTAGATACATTCGCATCTGGTTCATGTTTCGAGGAAAACGATGTCGGGAAACATTAAAAGGCTGGGAGATTACAAACAGTAATATTAAAAAGGCCGGAAATTTAAGAGCGCTGATAGTTCATGAAATAAACTCCGGTGAATTTGAGTATTTAAGACGTTTTCCCCAGTCCAGCACTGGGGCAAAAATGGTGACAACGAGAGTCATAAAAACGTTCGGAGAGCTTTGTGATATCTGGACAAAAATTAAAGAGACAGAGTTAACAACAAACACAATGAAGAAAACAAAATCACAATTAAAAACACTCAGAATAATAATTTGTGAAAGTACCCCGATATCACATATTCGTTATAGCGATATCTTAAAC…	43	9	0.826923	107	81	0.569149	0.000609847	0.0226585
ykgR		small membrane protein	ATGAAAGAGAATAAAGTACAACAAATCAGTCATAAACTGATTAATATCGTTGTTTTTGTCGCAATTGTAGAATACGCCTATTTATTTCTCCATTTCTATTAA	45	7	0.865385	116	72	0.617021	0.000725886	0.0265002
yghS		putative protein with nucleoside triphosphate hydrolase domain protein	ATGTCAATAATTAATTCCACGCCAGTGCGTGTTATTGCCATTGTAGGATGTGATGGTTCAGGTAAATCGACCCTCACGGCAAGCCTGGTAAATGAACTGGCAGCAAGAATGCCAGCAGAACACATTTATCTCGGGCAATCGTCCGGGCGAATTGGCGAATGGATTTCACAGCTCCCTGTTATTGGCGCACCTTTTGGGCGTTATCTGCGAAGTAAAGCGGCACATGTGCACGAAAAACCCTCAACACCGCCTGGCAATATTACTGCTCTGGTTATCTATCTGCTTTCCTGCTGGCGGGCGTACAAGTTTCGCAAAATGTTGTGTAAAAGCCAGCAAGGCTTTCTGCTCATCACCGACCGCTACCCGCAGGTTGAAGTGCCGGGTTTTCGCTTTGATGGC…	45	7	0.865385	117	71	0.62234	0.000739993	0.0267491
yghT		putative protein with nucleoside triphosphate hydrolase domain protein	ATGCAGTCAATAACACCTCCATTAATTGCCGTTATTGGTAGCGATGGTTCAGGCAAGTCAACGGTGTGTGAACATCTCATTACCGTTGTCGAAAAATATGGTGCTGCCGAAAGAGTTCATTTAGGAAAACAAGCCGGAAATGTCGGTCGTGCAGTGACAAAATTACCGTTGATGGGAAAATCCTTACATAAAACAATTGAACGAAATCAGGTGAAAACAGCAAAAAAATTGCCAGGACCAGTTCCGGCGCTGGTAATTACAGCGTTTGTCGCCCGTCGCTTACTGCGCTTTCGTCATATGCTTGCCTGTCGTCGTCGCGGGTTAATTGTTCTAACCGACCGTTATCCTCAGGACCAAATTCCTGGCGCTTACGATGGTACGGTGTTCCCACCTAACGTT…	45	7	0.865385	117	71	0.62234	0.000739993	0.0267491
yghR		putative protein with nucleoside triphosphate hydrolase domain protein	ATGGATGCACTACAAACACAAACTGTTATTAGTACAACCGCGCCGCAGCCCAGCTACATTCCGGGGCTGATTGCGGTGGTCGGGTGTGATGGCACCGGTAAATCCACACTGACCACCGACCTGGTGAAATCGCTGCAACAACACTGGCAAACCGAGCGGCGCTATCTGGGGCTGCTCTCCGGCGAAGACGGCGACAAAATCAAACGATTGCCGTTGGTTGGCGTCTGGCTGGAACGGCGACTGGCGGCCAAATCCTCGAAAACCCAAAGCATGAAAACCAAATCTCCGGCGCTATGGGCGGCGGTGATTATGTACTGCTTCTCGCTGCGAAGAATGGCGAATCTACGCAAGGTTCAGCGACTGGCGCAAAGTGGCGTTCTGGTGGTCAGCGATCGCTTC…	45	7	0.865385	117	71	0.62234	0.000739993	0.0267491
intE_6		hypothetical protein	ATGCAGCGGAAAAAATACGATCCCAATTTGCCTAAAAACTTAACATATCGAAGGAGGGACAAAGCATATTACTGGCGCAACCCTCTGACGAAAGAAGAATTTACACTAGGTAAAATTTCAAGAAGAGATGCAATCGCGCAGGCAATTGAAGCAAATCATTATATATACAAAAACTACTCTACTGCTGCCTTAATTGAAAAACTTAAAGGGTTCGACTCATTTACTATGGCAGACTGGATTGAACGTTACAAAACGATTCTTATAAGGAGAAAAGTGTCCAGAAATACTTATAAAATTCGGGTAAATCAACTGGAGACAATAAAAGAAAAATTGGGAGAGATTTTACTGACAGAAATAACCACTCGCCATATTGCCGAGTTTCTTGATTTGTGGATTGAA…	27	25	0.519231	50	138	0.265957	0.000777728	0.0279753
group_49		hypothetical protein	ATGCTGCACGGCGGTGATGGCATACGTGCCGTCGTCGTTCTCACGGATACTCACGCAGCGGAACAGGCGCTGGCGCAGCGTCGGCAGCTTCAGCCCCCATACGCTGTATTCAGCAACACCGTCAGGAACACGGCTCACTTTTACCTTCACGCCGTCGGTGACGGACTGAACCTCCACGCTGACCGGATTGCCACTTCCGTCAACCAGGCTTATCAGCGTGGTACCGGAGGATGGCAGCGTGATTTCACGGTCGAGCGTCAGCGTCCGGGTCTGGCTGTTTACCGCCAGCACACGCCCGCCGGTGCGGATACCGGCATAGTCATCATCGCAGATTTCAATGACATCGCCCGGTACATGGCGAAGCCCTTCGGCACCCACGCTGAAGTCCACGGTCTGCGT…	28	24	0.538462	53	135	0.281915	0.000838688	0.0299479
rspB		putative oxidoreductase, Zn-dependent and NAD(P)-binding	ATGAAAAGCATTTTAATTGAAAAACCGAATCAACTGTCGATTATCGAACGTGAAATACCCACCCCGTCAGCGGGTGAAGTACGAGTAAAAGTGAAACTTGCCGGAATTTGTGGTTCAGATAGCCATATTTACCGTGGGCATAATCCTTTTGCGAAATATCCGCGCGTCATTGGTCATGAATTCTTTGGCGTCATTGATGCGGTGGGTGAAGGTGTGGAAAGCGCCAGAGTCGGTGAACGCGTTGCTGTCGATCCGGTGGTCAGCTGTGGGCATTGCTATCCGTGCTCTATAGGTAAGCCGAACGTTTGTACGACACTTGCTGTATTAGGTGTGCACGCTGACGGTGGTTTCAGTGAATATGCCGTGGTTCCGGCAAAAAATGCGTGGAAAATTCCTGAA…	44	8	0.846154	112	76	0.595745	0.000879378	0.0312488
group_670		hypothetical protein	ATGATTACTCCTGCACAGCAACACTGGCAGAACGTGATGGCACAGCGCGCAGGCCGGGCGAATGAAGGCGTGGACCACGCCGCGCGTACCGCGCATGAAGAGGTGCTGTATCGTCTGCGTCTGGCACAGGCCCGGCTTAAGGGCGTACAGGCCAGAAGCGCGAAAGCCGCCATCAAAAAAGAGTTGTTGCCGGATTTTTCCGGCTGGATTGAGGGAACGCTGGAGGCTGACGGCGGGCAGCAGGATGAAGTGATTGCCACGCTGATGGTGTGGGCGATTGACTGCGGCGATCTTCCGCTGGCGTTGCGTATTGGTGCGTATGTGGTCCGTCATAACCTCATTATGCCGGATAACTTTGGCCGTACTGCTGCCACAGTGCTGACCGAAGAAATCTGCAAC…	37	15	0.711538	83	105	0.441489	0.000884755	0.0312883
group_395		hypothetical protein	ATGAAGCTCTGGCCCACGCTTGGCGTCGCTTTCCTTCTGATTGCCGGATGGGGAACATCCATGCGTCTGTCGTGGTCGCTGGGCCGGGAGAACGCCAGAAACGAAGCGCAGGCCAGCACCCTGAAAAGTACCGCCGACACCCTGAATATCATCAGCGCCGGGGTACAGGATATGCAGCAGGTGCTGGCGCAACTCCGCGTGGAAAATCAGCAACGCAATCAGGACGGAGAGGTAAGACGTGAACAGCTACGCAACGATATTGCAAAAGATGAATGCGCCCACGCTTTGCCTGACGCTCGTTTTACTGACAGGCTGCGCAGGCACGCAGAACGCGCCACTGCCAGCGCCGTCAGTCCGGCTTATACCGCAGACGCTGACCATACCGGTAACGCCTCCCCC…	37	15	0.711538	83	105	0.441489	0.000884755	0.0312883
group_837		hypothetical protein	ATGAAAAACTGGTCAGCTGAGCATACGAGAGAGGTGAAGAAGTGGCTGAATATAGATACATATCGAGGATTCGAAGAGCTTCCGCTTATACACCTCTACCATGAATTGCTGGCAAGGACATTGTTCTTCAAACCATATCATGAAGAATTTGAAGCAGAAGCGGTCAGACTTTACATTGACCGGATTTTCAGCGGAAAACCGTTTCTTATTACAGAACAACATCTTGGATACCTCACAAGAGAAGATACCCTTTACCAGCCACCTCACTTCTATCTGACAACAACTGAAAGACTGGCGCAACTCAGTATTGTGGGGCTACGAAATTCACTTTTCTTTTGGGAGGGAGGGGATGAGTACTCGGTTAACCGTGAATTCCTTGAAAGCCCTGTATCAGAGTCC…	38	14	0.730769	88	100	0.468085	0.000907937	0.0315296
group_3968		hypothetical protein	GTGACAACCCGCTACACAGGAATGAATCCGGACGGGACGGGAAACCTGAACGATATGGAGCACCTGAAACAGTCAGTCAGGGATATCCTGACCACCCCGCTGGCAAGCCGGGTTATGCGACGGGAATATGGCAGCCTTGTGCCTGATTTGATTGACGAACCCATGAATAACACCACGCGTCTGCAATGCATGAGTGCTGCCGTGATTGCACTGACACGATGGGAACCCCGCATTGCCCTGGATGCCATCGACGTTGTCTGGAAGGCAGGAGGCCGCGCCGGGGTGACGCTGTCGGGCACTGTCATGCAGACCATGCAGAATGTTGAATTAACCATCACGCTGAGAGAGTAA	37	15	0.711538	84	104	0.446809	0.000908764	0.0315296
group_1436		hypothetical protein	ATGAGTATGGTTGCCAGAACTGAACCCAGACCCGCAGAGGACGACATCACCGATACCGATGATGGTGATACCCGCATTTCAGCGGGTGCATTCTGGCCGGATATTGTGCTGCGCGAGCTGCGTCTGGCGGTACGACTGCCGGGCCACGTGACCACCTCCCGCCTGCTGCATACTGCCACCGGGGCTGTGGCACACGTTACCCGCGAGCTGGAAGCATGGCAGCAGGAACAGCAGGCAGCTGGCCATCAGACGCTGGCCGATGTTCCGGCACCCGTAATTAACGGAGAAAGCGTCAATCTCTGGCACTGGCGCAATGCTGTTTATACCGCCACGCGCGCCCTGATTCTGGAGCGTTATCGTGATGCAGACACAACGGACAAGGGCGACCGCCGGGCGGAC…	37	15	0.711538	84	104	0.446809	0.000908764	0.0315296
group_2731		hypothetical protein	ATGCTGAAAACTGATTCCCTGCGTGAAGCCATGACCCGTTCATGCCGATGGTGTCAGGCCAACCCGGAAAAATTCACCATTTTCGTGGAAAGCGGCAACATTGAAACGACCGGAGAAACGCCCTCGTTTGTTTACCGCTATCAGATGGTGATGTTTGTCATGGATTACGCCGGGGAGCTGGACGACCTCACGCTGCCGCTACTGGCGTGGTTATCCGAAAATCAGCCACAGTTGTTGCTCAATCCGGAGCGTAATCAGGACATCAAATTCTCCGCCGTTATCAATGACGATGACAGCGCCGATCTCCTGTTTACGCTCCCCCTGCGGGAACGCGTTCGCATCACGCGCAGCAGTCAGGGCACACCGCAGGCAGAACACCTGCCTGAGCCAAAACCCCGC…	37	15	0.711538	84	104	0.446809	0.000908764	0.0315296
group_5974		hypothetical protein	ATGAAAGTGAAGGCACTGGAAGGCGACACCGTGGATTCGCTCTGTTTCCGGTACTACGGCACGACGCAGGGCGTCACCGAAAAGGTGCTGGATGCCAACCCCGGACTCTGTCAGCAGGTATTTCTGGACGCCGGGCAGGAAGTTGAGATGCCGGAGCCGGAGAAGAAGAAACGAGAAATGATTCAGTTGTGGGGGGAGTAG	37	15	0.711538	84	104	0.446809	0.000908764	0.0315296
yfjQ_2		CP4-57 prophage; predicted protein	ATGCGATTAGCTTCCCGTTTTGGTCGGTATAATTCCATCCGTCGTGAACGTCCTTTAACGGATGATGAATTAATGCAGTTCGTGCCTTCGGTATTTTCCGGTGATAAACATGAGTCCCGGAGTGAACGTTATACGTATATTCCAACAATCAATATCATCAATAAGTTACGTGATGAAGGTTTCCAGCCATTCTTTGCCTGTCAGAGTCGGGTTCGTGATTTGGGACGTCGCGAATACAGTAAACATATGTTACGTCTTCGCAGGGAAGGGCATATTAACGGGCAGGAAGTTCCTGAAATTATCCTGCTTAATTCACATGATGGTTCATCCAGTTATCAGATGATCCCCGGAATTTTTCGTTTTGTCTGCACAAATTGCCTGGTGTGCGGAAATAATTTT…	35	17	0.673077	77	111	0.409574	0.000915292	0.0316812
yafQ		toxin of the YafQ-DinJ toxin-antitoxin system	ATGATTCAAAGGGATATTGAATACTCGGGACAATTTTCAAAGGATGTAAAACTTGCACAAAAGCGTCATAAGGATATGAATAAATTGAAATATCTTATGACGCTTCTTATCAATAATGCTTTACCGCTTCCAGCTGTTTATAAAGACCACCCGCTGCAAGGTTCATGGAAAGGTTATCGCGATGCTCATGTCGAACCGGACTGGATCCTGATTTACAAACTTACCGATAAACTTTTACGATTTGAGAGAACTGGAACTCACGCGGCGCTCTTTGGGTAA	34	18	0.653846	74	114	0.393617	0.000952242	0.0324132
rcbA_1		protein involved in maintaining chromosome integrity / Rac prophage	ATGTATAAAATTACCGCCACTATTGAAAAGGAAGGTGGCACTCCTACTAACTGGACAAGATATTCAAAATCTAAACTAACGAAATCAGAATGCGAAAAAATGCTCTCAGGTAAAAAAGAAGCAGGCGTTTCCAGAGAGCAGAAAGTAAAACTGATAAATTTTAATTGCGAGAAACTTCAGTCCTCGAGAATTGCATTGTATTCAAATTAA	44	8	0.846154	114	74	0.606383	0.00095359	0.0324132
manZ_2		mannose PTS permease - ManZ subunit	ATGGAACAGAGAAAAATTACACGCAGCGATCTGGTGAGCATGTTTCTGCGCTCCAACCTGCAACAGGCGTCCTTTAACTTTGAACGTATTCACGGGCTGGGCTTTTGCTACGACATGATCCCCGCCATCAAGCGACTTTACCCATTAAAAGAGGATCAGGTTGCGGCGCTCAGGCGACACCTGGTGTTCTTCAATACCACGCCAGCCGTATGTGGCCCGGTCATCGGCGTCACTGCCGCCATGGAAGAGGCGCGGGCCAACGGCGCGGAAATTGATGACGGTACCATTAACGGCATCAAAGTCGGTCTGATGGGACCATTGGCAGGGGTTGGCGATCCACTGGTTTGGGGAACGCTGCGCCCGATTACCGCTGCGCTCGGCGCATCTCTGGCACTTTCT…	51	1	0.980769	152	36	0.808511	0.000954109	0.0324132
yggP_2		putative dehydrogenase	ATGAAAACAACAGCTCTGCGTCTTTATGGTAAACGTGATTTACGCCTGGAAACCTTTGACCTTCCTGAAATGCAGGAGGATGAAATCCTCGCGACGGTGGTCACTGACAGCCTGTGCCTCTCTTCCTGGAAAGAGGCCAATCTGGGTGAAAACCATAAAAAAGTACCCGACGATGTGGCGACCAACCCCATCATCATCGGCCACGAGTTTTGCGGCGATATTCTGGCCGTGGGTAAAAAGTGGCAGCACAAATTCCAGCCGGGTCAGCGTTATGTGATTCAGGCCAACCTGCAACTCCCCGACCGCCCGGACTGCCCCGGCTACTCCTTCCCGTGGGTGGGCGGCGAAGCCACGCATGTGGTTATTCCCAACGAGGTCATGGAACAAGATTGCCTGCTG…	51	1	0.980769	152	36	0.808511	0.000954109	0.0324132
sorF		PTS system sorbose-specific EIIA component	ATGGTCAACGCCATTTTTTGTGCCCACGGCAAATTAGCTTGCGCCATGCTGGAATCGGTTCAGATGGTTTACGGCAACGCCAATGTTGAAGCCGTTGAATTTGTGCCCGGCGAGAACGCCGGAGACATCGTAGCAAAGCTGGAAAAGTTAGTAAGCATTCACAATCAAGATGAGTGGCTGATTGCCGTGGATTTACAGTGCGGCAGCCCGTGGAATGCGGCAGCGATGCTTGCGATGCGCAATCCTCGTCTGCGGGTAATCAGCGGCCTTTCTCTGCCGCTGGCGCTCGAACTGGTTGATAACCAGGACAGCATGAATGTTGATGAACTGTGTGAACACCTGACGCAAATCGCAAAGCAAACCTGCGTTGTCTGGAAACAACTGGCAACGGCAGAGGAG…	51	1	0.980769	152	36	0.808511	0.000954109	0.0324132
manY_2		mannose PTS permease - ManY subunit	ATGGAAATAAGTACCCTACAAATCATTGCTATATTTCTTTTTTCCTGTATTGCCGGAATGGGCAGCGTGCTGGATGAATTTCAGACTCATCGCCCGTTAATTGCCTGTACGGTGATTGGTTTAATTCTCGGTGATTTAAAAACCGGAATAATACTCGGTGGTACGCTGGAATTGATAGCTCTCGGCTGGATGAACGTCGGCGCGGCGCAATCTCCGGATTCTGCACTCGCCAGCATAATCTCCGCCATTCTGGTTATCGTTGGTCAGCAAAGCATCGCCACCGGAATCGCCATCGCGTTGCCTGTGGCTGCGGCAGGCCAGGTGCTGACTGTGTTTGCCCGTACCATCACCGTAGTGTTCCAGCACGCGGCGGATAAAGCAGCGGAAGAAGCACGGTTT…	51	1	0.980769	152	36	0.808511	0.000954109	0.0324132
fabG_4		3-oxo-acyl-[acyl-carrier-protein] reductase	ATGCAAACGTGGTTAAATTTGCAGGATAAAATCATTATCGTCACCGGCGGCGCATCCGGTATTGGTCTGGCGATTGTAGAGGAATTATTAGCACAAGGCGCAAACGTACAGATGGTAGATATTCACGGTGGCGATGGTCAATATGAAGGTCATAAAGGCTATCAGTTTTGGCCGACCGATATTTCCAGCGCCAAAGAGGTAAATCATACGGTAGCGGAAATTATCCAGCGTTTTGGTCGCATCGACGGTCTGGTCAATAACGCCGGGGTCAATTTCCCGCGTCTGCTGGTCGATGAGAAAGCGCCTGCCGGGCAGTATGAACTCAACGAAGCTGCATTCGAAAAAATGGTCAATATCAACCAGAAAGGCGTTTTTCTGATGTCGCAGGCGGTGGCGCGA…	51	1	0.980769	152	36	0.808511	0.000954109	0.0324132
group_187		hypothetical protein	ATGCAGGTAGATTCCCAGCATTTTAACGAACTGGCCCGCTATGGAATTAAGCCGGAACATCTGACAACAGATCCCTGCATGAACATTTATACCGGTGCTTATTATCTGGCAATAGCCTTTAAAAAATGGGGCGTCTCCTGGGAGGCCGTTGGTGCATACAATGCTGGATTCAGGAAGACCGAACGCCAGAACCAGAGACGTCTTGCCTACGCATCAGATGTTTACCGGATTTATACCGGGATAAAAAGCAGTAAAGGTATCCGGATTCCGGCCACGAAGAAATCACTTCCGGAAATTAACAGCGTGCAGAACAATTAA	36	16	0.692308	81	107	0.430851	0.000956957	0.0324349
group_2732		hypothetical protein	GTGAAAGCGATGGATAAGGCATTCACCCGCGTGGATGAAACCTTTGATGCCATCCGCGACAGCCTGAATCAGCAGGCCATCAATAACATCGCCAGAAAGCTGGCACAGGATTTACGCCGCGCCCAGCAGGCGCGTATCCGGTCACAGAAAGCGCCGGACGGGACCGCGTGGACACCACGCAGACGCCGCGTAACCCGGATACAGGAACGCATTCGCTTTATCTGGAATAACGAAGCACGCACGCTGAAAAACTGGCATCACGACACGGGGAAATACGGGCGAACCATTACCGGGTGGGATGAGGATAAAAACAATATCCGCACGTTTTACCGGGATGACATCGACCGTTTTCTGGAAATACGCACCCGGCGCATCAACCAGGACAGCACAAAGCGCGTC…	37	15	0.711538	85	103	0.452128	0.00098165	0.0328125
group_396		hypothetical protein	GTGAGCGCAGAACTCATGCGACTGCTGAGCAACATCATCCGTACCGGGATCATCTCTGAAGTTGATGAGGAATCCTGGTGCGTGCGCGTTCGCAGCGGCGAACTGGAAACAGGCTGGCTGCGCTGGAACACCACGCGCGCGGGAGCCTTCAATGTGTGGCTGCCGCCATCACCAGGCGAACAGGTGGTAATTGCCTGCATTGGCGGCAACCCGGAAACCGCCATGATAATTGGCAGCCTGTGGAGTGATGCCAGTCCGGCCCCCGGCAAAAGCCTGAACGAAATCGTGATCAGCGCGCCGGACGGCGCGGTGTTCCGCTACGACGCGGACGCAGGCGCACTGAGCGCCAGCGGCATGAAAACGGCCACTTTACAGGCATCCGTCAGCGTGAAACTGGAT…	37	15	0.711538	85	103	0.452128	0.00098165	0.0328125
group_671		hypothetical protein	ATGCCTGCTGTTGACCTTTCCCAGTTACCGGACCCCGCCATTATCGCGGAGCCTGATTTTGAGGCAATTCTGGCTGACACAAAGGCCATGATGATTGCGGCTTATCCCGCCGAACAGCGTGAAGCCGTCTCCGCCGCGCTGGAGCTGGAATCGGAACCCCTGAACGTTATCGCCCAGATAACAGCGTTTCGTGAAATGCTGTTACGCCAGCGGGTCAATGAGGGGGCACGGGCCTGCATGTTAAGCCACAGCACCGGGACAGACCTGGACAACCTCGCGGGCAATATGAACACAAAGCGCCTGACCATCACTCCGGCAACGGATACCACCGACGCGGTGATGGAGAGTGACACCTCACTGAGACTGCGGGCGCAGCGGGCGTACGACGGCCTGAGTGTT…	37	15	0.711538	85	103	0.452128	0.00098165	0.0328125
group_1946		hypothetical protein	ATGAGCAGAAAAAATAAAAAAGTGCGCATGAGTTCACGCATTGATCTCGCTGATGCGCTCAGGAAAGAATCATCGCTCAGTGCATTCACATTTGATGGTCCTTATCGCCTGACCGGGCATGACCTGCTGGACAATATGTACTGTGCTGATAACGGGCGGTGGTATGAAACCCCGGTGGACTGGTACGGTCTGGCAAGAGCTGCCCGGCAAACGTCCTGGCATCAGTCTGCGCTTTACTTTAAGCGCAATGTATTACTCGGTTGCTACATCCCGCACCCGCTGCTTTCCCGGCAGGATTTCTCGGCGCTGGCGCTGGACTGGTTTGTGTTCGGTAACGCATTCCTTGAGCTTCGAAGCAATATGCTCGGCGAACCGCTTAAATTACGGCACGCACTGGCG…	37	15	0.711538	85	103	0.452128	0.00098165	0.0328125
ycgX		putative protein	ATGGATCAGGTCGTTGTTTTTCAAAAGATGTTTGAGCAAGTGAGAAAAGAGCAAAACTTCTCCTGGTTTTATTCAGAATTAAAACATCACCGTATTGCACATTACATTTATTATCTGGCTACGGATAACATCAGAATTATTACTCACGATGACACGGTTTTGTTATTAAGAGGAACCAGGAACCTGTTAAAAGTTAGTACGACCAAGAACCCTGCTAAAATAAAAGAGGCCGCATTGCTTCATATTTACGGAAAATCTACATTTCGGGAATACTGTTCAACACTGGCAGGCGCGGGCGTTTTCCGGTGGGTTACTGATGTTAATCATAACAAACGCAGTTACTACGCCATTGATAATACGCTTTTATATATTGAAGATGTAGAAAATAATAAACCATTA…	46	6	0.884615	122	66	0.648936	0.000985899	0.0328125
group_3064		hypothetical protein	ATGATAAAGAGACTTGTATTTTTCGCAATTTTCGTTCCGGTGTTGGGGGTTGGTTTTATATTTGCGATTACAGGAAACCTGTCCATGATGCCAGATATTTGGTTCTTTATCAGGATGTCGCTCTTCCTGTTTATTATGAATCTTCTTATCGACATATATATCCGTATTACTGGAAAACATAAATGA	11	41	0.211538	10	178	0.0531915	0.00114873	0.0378848
group_6362		hypothetical protein	ATGAATCTTGTGACACTCAAAACGTGGGGAAAACTCAGATATCCGGATAACCCACCATCAATATCAACGCTGAGACGATGGGCAAGGAATGGAAACATTTATCCTGCACCTGAACTACACGGGAGGAGTTACAGGGTGGTTCCGGAAGCTTTCTATATCAACCCAAATAAGGTTGATACCGATATAACACACCATCAGCCTAATGGGCGACAAGGGAGAGACAGTCCGTTACTGGAGAAGTTAAAACATGCAGCGGAAAAAATACGATCCCAATTTGCCTAA	26	26	0.5	48	140	0.255319	0.00116103	0.0382048
ymgF		inner membrane protein that interacts with cell division proteins	ATGAACAATAGTAATAATCTGGATTATTTCACTCTCTATATCATCTTTTCCATTGCATTTATGCTGATCACCCTCCTGGTCATCCTTATTGCAAAACCCAGTACCGGGCTGGGAGAAGTGCTTGTGACGATAAATTTGCTTAATGCCCTTGTTTGGCTGGCGATCAATCTGGTTAATCGATTAAGAGAAAGACTCGTCAACCACAGGGATCAGCAATAA	45	7	0.865385	118	70	0.62766	0.0012375	0.0403289
yghQ		hypothetical protein	TTGGCGGGTTTTAACATCAAACATTGGTTTGCAGATGGCGCGTTTCGCACCATTATTCGCAATAGCGCCTGGTTAGGCTCCAGTAATGTCGTGAGCGCCTTGCTGGGGCTGTTGGCGCTCTCGTGTGCCGGTAAAGGGATGACGCCCGCCATGTTTGGCGTACTGGTGATTGTGCAATCGTACGCCAAGTCGATCAGCGATTTTATTAAGTTTCAGACATGGCAGCTGGTGGTTCAGTACGGAACGCCAGCCTTGACCAACAATAATCCGCAGCAATTTCGCAATGTCGTCTCATTTTCCTTCTCGCTGGATATCGTCAGCGGCGCGGTGGCGATTGTCGGTGGCATTGCCTTACTGCCATTCCTTTCCCATTCATTAGGTCTGGATGACCAAAGTTTT…	45	7	0.865385	118	70	0.62766	0.0012375	0.0403289
group_5955		hypothetical protein	ATGGCAAACCATCGAGGCGGTTCCGGCAATTTTGCAGAAGACCGCGAAAGAGCATCAGAAGCAGGTAAAAAAGGTGGACAGCACAGCGGGGGTAATTTCAAGAATGACCCGCAGCGCGCATCTGAAGCAGGTAAAAAAGGTGGCAAGAGCAGTCACGGCAAAAGCGACAACTAG	45	7	0.865385	119	69	0.632979	0.00124207	0.0403289
icsA		hypothetical protein	ATGGCTGGTTATGCCCGCGACTACAACTCAACTCATTCCAGCGTGTCGGATTATCGTTCGAAAGGGAGTGTCAGAGGCTATTGCGCAGGGCTGTATGCCACTTGGTTTGCCGATGACATCAGTAAAAAAGGCGCATACATTGACGCCTGGGCGCAATATAGCTGGTTTAAAAACTCGGTGAAAGGGGATGAATTAGCCTATGAATCCTATAGTGCGAAAGGCGCAACCGTCTCGCTGGAAGCGGGTTACGGCTTTGCCCTGAATAAATCCTTTGGTCTGGAAGCGGCGAAATACACGTGGATATTCCAGCCACAGGCACAGGCTATCTGGATGGGCGTCGATCATAATGCGCACACCGAAGCCAATGGCTCACGTATTGAGAATGACGCAAATAACAAC…	45	7	0.865385	119	69	0.632979	0.00124207	0.0403289
gnsA		putative regulator of phosphatidylethanolamine synthesis	GTGAATATTGAAGAGTTAAAAAAACAAGCCGAAACGGAAATCGCCGACTTTATCGCGCAAAAAATCGCCGAGCTGAACAAGAATACAGGGAAAGAAGTCTCTGAAATTCGCTTCACCGCACGAGAAAAAATGACCGGGCTTGAAAGTTATGATGTCAAAATCAAAATAATGTGA	45	7	0.865385	120	68	0.638298	0.00131905	0.0426397
pinR		Rac prophage; predicted site-specific recombinase	ATGTCTCGAATTTTTGCTTACTGTCGGATATCAACGCTGGATCAGACCACCGAAAATCAACGCCGGGAAATCGAAAGTGCAGGTTTTAAAATCAAACCTCAGCAAATAATCGAAGAACACATTAGCGGCTCAGCAGCAACCAGTGAGCGTCCTGGTTTTAACCGGTTGCTTGCTCGCCTGAAATGTGGTGATCAATTGATTGTGACAAAACTGGATCGCCTTGGTTGTAATGCAATGGATATCAGGAAAACAGTGGAGCAACTGACCGAAACAGGTATCAGAGTGCATTGCTTAGCATTGGGGGGCATTGACCTGACCAGTCCAACAGGAAAAATGATGATGCAAGTAATTTCAGCAGTCGCTGAATTTGAACGAGACCTTTTACTTGAACGCACTCAT…	41	11	0.788462	102	86	0.542553	0.00134438	0.0433629
group_6408	dicA_1	DicA DNA-binding transcriptional repressor	ATGGAAAAAGAAAACGAAAAAATTGCCGCTAGTAGGCTCAATGACAAAATTGCAATGCGTCTTAAAGAGCGCAGGCAGAAGCTTGGTTTATCTCAAGGAAAACTTGCTGAAATCTGCGGATGGACGCAATCGCGTATAGGTAACTATGAGGCGGGCAGCAGAAATGTTGGAGTGCATGACGCTGTCGTATTGGGAAAGGCACTTGGCATATCTCCTCCTGAGCTCCTATTTGGAGAACAGGAATCTTCTGAATTGTGGTTAAATGAATCCCAACGAAAACTTCTTGAGTTGTTTAACCAGCTACCTGGCTCAGAACAACAACGAATGATTGAGCTATTTGAAGTCCGGCTAAAAGAAATCGATGAGTATGTAGAAAAATATTTGAGAGGCAGGCTTAAA…	24	28	0.461538	42	146	0.223404	0.00135717	0.0435837
group_4576		hypothetical protein	ATGAACAAAATTTCAACATATCGAAAACAGCTTGGGCTGTCTCAAAGACAACTTGCTGTTCAGTTAGGGTGGATACAAAGCCGACTGGCAAATTACGAAGCAAATTTTCGTACCCCTGGACTAGAGGAGTGCAGAAAAATTGTTTCTACCCTTAATCGGCTTGGCGCTCGTTGTGGACTTGACGATGTATTCCCCCCAGACGGTAAGCATAGCGAAAACAGCATAGGAGCGGTTGATTCATGA	24	28	0.461538	42	146	0.223404	0.00135717	0.0435837
hipB		HipB-HipA antitoxin/toxin complex and DNA-binding transcriptional repressor	ATGATGAGCTTTCAGAAGATCTATAGCCCAACGCAATTAGCGAATGCAATGAAACTGGTTCGCCAGCAAAATGGCTGGACGCAGAGCGAGCTGGCGAAAAAAATTGGCATTAAGCAGGCGACAATTTCCAATTTCGAAAACAACCCTGACAATACCACGCTCACGACATTTTTTAAGATTTTACAGTCGCTTGAACTCTCAATGACACTATGCGACACGAAAAATGCCTCGCCAGAATCAACAGAACAGCAAGATCTGGAGTGGTAA	44	8	0.846154	115	73	0.611702	0.0014902	0.0476476
rzpD_6		DLP12 prophage; predicted murein endopeptidase	ATGCAGCAGCGCCAGCGTGATGTTGCTGCACTTGATGCCAGATACTCGAGGGAATTAGCTGATGCGAGAGCTGAAAATGAAACTCTGCGTGCTGATGTTGCCGCTGGTCGTAAGCGCCTGCGCATCAACGCCAACTGTCCAGGCTCCTTGCGTAAAGCCCCCATCACCTCCGGCGTGGATAATGCAACCGGTCCCCGACTGGCAGAAGCCGCTGAACGGGATTATTTCATCCTCAGAGAACGGCTGATGGCAATGCAGAAGCAACTGGAAGGAGCACAGGAATATATCCGTACCCAGTGTATACCGTGA	44	8	0.846154	115	73	0.611702	0.0014902	0.0476476
yedR		putative inner membrane protein	ATGGAATACGGTTCGACAAAGATGGAAGAGAGACTCTCTCGCAGCCCTGGCGGCAAACTGGCTTTGTGGGCTTTCTATACATGGTGTGGCTATTTCGTCTGGGCAATGGCGCGTTACATCTGGGTGATGAGCCGGATCCCCGATGCCCTCGTGTCGGGATTTGAAAGCGATTTAGGCTCTACCGCGGGAAAGTGGTTAGGGGCACTGGTCGGATTTTTATTTATGGCTCTGGTCGGGGCATTGTTAGGCAGCATTGCCTGGTACACCCGACCTCGTCCCGCACGTAGCAGACGCTATGAATAA	39	13	0.75	94	94	0.5	0.00150754	0.0480971
dnaT_2		Primosomal protein 1	ATGAGTATCGATGCACTACGATGGGCTAAAAAGGTGAAAACCGGCAGTTCATCCAGTAAGTCAGTATTGACCTGGCTTGCTGATATGTGCGGTGCCGATTTGTGTGCATACCCGTCTGTATCTGCACTGGCAGAAGTAACGGAACTGAACAAAAAGACTGTGCAGGACAGCTTACGACACCTGATGGAGATTGGGTTAATTGTTGATACCGGTGAGAGAAAAGGCAGAACAAAGCAAATTGTGGTGTACCGACTTATCGGTGTAGAAGAAAGTGTTGCCGAGCCTGAATACACCCAAAAACGGGAGTCTTTAAAGGTGGGTAAAATTGGTGCTGTTAATAAAAACAGTACCGAAAATGGTTATGTTTCAGCACAAAACAGACCCAAAAACAGAACTCTT…	48	4	0.923077	135	53	0.718085	0.00154045	0.0490403
group_5972		hypothetical protein	ATGAGTATATTTATCTCATGGCTTGTTCTGATTATTTCGGTGGCCTGCGCCATTGGGATTATGCGAATTATTCATTCAGTAAAAAAGATTGAACGCTTTTTCACTGACAAATAA	36	16	0.692308	82	106	0.43617	0.00156467	0.049606
group_1947		hypothetical protein	ATGATTCAGGACGCTTTTGTGCGCCAGCGTGCGCGGCAACTTTACTGGCAGGGTTATCCGCCCGCAGAAATATCACGTCTGATGGGAATAAACCCGAACACGATTTATGCGTGGAAAAAACGCGACCAGTGGGATGAAACGCCACCCGTGCAGCGTGTCACGCAGTCCATCGATGCGCGCCTCATCCAGCTTACTGAAAAACAGAATAAAACAGGCGGTGACTTTAAGGAAATAGACCTGCTGACCCGGCAGCTTAAAAAACTGCATGATGGCCAGCCGGATGCGACGGTCACAGGAAAGAAAGGCCGGGCGAAAAAACTCAAAAATCATTTCACGCCGGAACAGATTGCCGCACTGCGGGAAAAAATCATCAGCAGGCTGGAGTGGCATCAGCGGGGC…	37	15	0.711538	86	102	0.457447	0.00157174	0.049606
group_448		hypothetical protein	ATGAATCTGGTGATGTCAGATATTACCCGCAACAAGCTGGGTTGCTATATGGCGCAGCAGGCGTCGCTTAACAATATCCCGGTTTCCGCACTGGTATCGCGATTTACCGTGGAACCCTCGGTACAGCAGCGTTTTGAAAACGCCTCAAAGGAAAGCACCGAATTTACAAAAAGAATTAACGTGATCGGCGTGACCGACCAGAAAGGCGAAAAAATCCTCCTGGATACCACCGGGCCGATTGCGCGCACGAATACCAGTTATGACGGCACAAAACGCCGTAACCCGAATAACGTGGTTGATCTGAAAAACCGCAAATACCAGTGCGAACAGGTGAACTACGACACGTTTATTTCGTATCCGCAGCTTGATGCCTGGTCGGCACACCCTGATTTTCAGTCC…	37	15	0.711538	86	102	0.457447	0.00157174	0.049606
*Gene designation is determined using Roary, which takes annotated assemblies produced by Prokka (Seemann, 2014), details are described under the link (http://sanger-pathogens.github.io/Roary/).

## Sheet: Table S3
Table S3. Accessory genes inversely associated with HUS-associated-STEC strains *
Gene	Non-unique Gene name	Annotation	Representative nucleotide sequence	HUS-STEC (n=52)			Non-HUS-STEC (n=188)			Raw p	Benjamini-Hochberg corrected p
				No. of positive isolates	No. of negative isolates	Prevalence	No. of positive isolates	No. of negative isolates	Prevalence
ybcQ_1		DLP12 prophage; predicted antitermination protein	ATGCGTGATATCCGGCAGGTTCTTGAGCGCTGGGGGGCATGGGCGGCAAATAACCATGAGGATGTTACATGGTCGCCCATTGCTGCCGGATTTAAGAGGCTGATCCCCGAAAAAGTAAAATCACGTCCACAGTGTTGTGACGATGACGCGATGATTATATGCGGGTGTATGGCTCGCCTTAACAGGAACAACAGCGATCTGCATGACTTGCTGGTTGATTATTACGTGTTGGGGGAGACGTTCATGGCGCTGGCACGGAAACATGGGTGCTCTGACACCTGTATAGGTAAACGCCTTCACAAAGCGGAGGGGATTGTTGAAGGCATGCTGATGATGCTGGGAGTGAGGCTTGAGATGGATCGGTATGTTGAGCGTGAATTGCCGGGAGGGAGAACCTCT…	12	40	0.230769	138	50	0.734043	8.0952e-11	1.88204e-07
group_60		hypothetical protein	ATGAAATTATTAACCACAGAAACGGCGCTGGATATTCTGATTGCGTGGCTGCAGGACAATATTGACTGCGAATCAGGGATTATCTTCGACAACGATGAGGATAAAACGGATTCGGCAGCACTGTTGCCCTGTATTGAACAGGCCAGGGAAGATATCCGTATCCTGCGCCAACTGCAGTTTCTGCAACAAAAGCGGTGA	22	30	0.423077	165	23	0.87766	8.67985e-11	1.88204e-07
group_26		hypothetical protein	ATGTCTGCAATCACAGTCTCCCGTCCGGAAGTGGTCAACGGGCATACGGACGTTATCTGCTCCACCTCAGTCAGCCACATTCTGGCTGTACGAAAGAGTTCACTGCTGCAAATCGACACACTTATCCGACAACTGGTAGAAATCTCGGTACTGACAGAAAGTATTGGAGGTAAAACTGCTCTGGACTGGGCCATGAAACAGGATTTTCGCTGTGGCTGCTGGCTCATGGAGAAACCGGAAACCGCAATGAAAGCCATCACCCGCAATCTTGACTGCGAAATCTGGCGTGACCTGATGCAACGTTCCGGGATGCTGTCATTAATGGATGCGCAGGCCCGTGATACATGGTACCGCTCACTGGAGTACGATAATTTTCCGGAAATCAGTGAAGCGAACATT…	22	30	0.423077	163	25	0.867021	3.37864e-10	4.5739e-07
yeeW_2		hypothetical protein	ATGAACCTTTCCCTGACGCTGGAAGCAGACAGCGTTAACGTGCAGGCGCTGAACATGGGACGCATTGTCGTTGACGTCGATGGTGTTAATCTCGCTGAACTGATTAACGTGGCCTGCGACAATGGCTACTCCCTTCGTATTGTTGATGAATCTGACCGGACATCAGCAGAGCGCACGCCACCATTTGCTGCCCTGACCGGCATACGCTGCAGTACCGCACATATCACGGCAAAGGACAACGCCTGGTTGTATTCGCTGTCACATCAGACGAATGACACCGGCGAATCAGAATGGATTCATTTCACAGGTAGCGGATATCTGTTACGTACCGGTGCGTGGTCATACCCGGTTCTGCGGCTTAAGCGCCTGGGCCTGTCAAAAACGTTCCGTCGTCTGGTC…	18	34	0.346154	150	38	0.797872	2.17079e-09	7.2422e-07
insF-1_1		IS3 family transposase IS629	ATGCCTCTGCTGGATAAGCTGCGTGAGCAGTACGGGGTCGGACCGGTATGCAGTGAACTGCATATTGCCCCGTCAACGTATTACCACTGTCAGCAACAGCGACATCATCCTGATAAACGCAGTGCCCGTGCGCAGCGCGATGACTGGCTGAAGAGAGAGATACAGCGCGTATACGATGAAAATCATCAGGTATACGGTGTGCGTAAAGTCTGGCGCCAGTTGTTACGCGAAGGTATCAGGGCGGCCAGATGTACAGTGGCGCGCCTCATGGCGGTTATGGGACTTGCCGGTGTTCTCCGGGGTAAAAAGGTCCGTACTACCGTCAGCCGATTTACGGGCCGTAAGTAA	29	23	0.557692	174	14	0.925532	4.12805e-09	1.00972e-06
rzpD_1		DLP12 prophage; predicted murein endopeptidase	ATGAGCAGAGTAACCGCGATTATCTACGTTCTGGTCATCTGCCTCATCGTCTGCCTTTCATGGGCTGTTAATCATTACCGTGATAACGCCATCGCCTACAAAGAGCAGCGCGATAAAGCCACATCCATCATCGCTGATATGCAGAAGCGGCAACGTGATGTAGCAGAACTTGACGCCAGATACACAAAGGAGCTTGCTGATGCTAATGCGACTATCGAAAGTCTCCGTGCTGATGTTTCTGCTGGGCGTAAGCGCCTGCAAGTCTCCGCCACCTGTGCAAAGTCAACGACCGGAGCCAGCAGCATGGGCGATGGAGAAAGCCCAGGACTTACAGCAGATGCTGAACTCAATTATTACCGTCTCCGAGGTGGAATCGACAAGATAACCGCGCAGGTTAAC…	17	35	0.326923	139	49	0.739362	1.28657e-07	1.73227e-05
group_307		hypothetical protein	ATGCGTACACGAATTGACTATCTGGCGGATAAATACTGTTTTACAGAACGGAACGAATCCCCCCGTCTTCGCCGGCAGTGGCAGGATGTTCTGGAGGAGTGCCGGCAGACAGAGGCCGGGCCAGAAGAACGGTTGCGTATTGCACTGCTGAATGTGGATTACGTCACCAGTTTTGAACTGCCTTTTCGCTTGCTGCTTACCCGTACACCGCAATTGATTGCCGCGCTGCGTGAAGAATGGGGCATCAGCCAGAAAAATGTGGTGTTTAACGATAAACGGTTTGGCTGCGTGTACAGCCTGAAGGCCAGCCTTTCTGGTGTGCCGGATACATACCGGTATCATCTGTCTCACCGTATTCGTCGCGTGGTTGGGAATGAAAACACATCATTGCCATATCAG…	14	38	0.269231	129	59	0.68617	1.32774e-07	1.75549e-05
yeeT_2		CP4-44 prophage; predicted protein	ATGAAAATCATCACCCGTGGTGAAGCCATGCGTATTCACCAACAGCATCCTGCATCCCGTCTTTTTCCGTTCTGTACCGGCAAATACCGCTGGCACGGCAGCACTGAAGCATATACCGGTCGTGAGGTGCAGGATATTCCCGGTGTGCTGGCCGTGTTTGCTGAACGCCGTAAGGACAGTTTTGGCCCGTATGTCCGGCTGATGAGCGTTACCCTGAACTGA	21	31	0.403846	149	39	0.792553	2.03357e-07	2.48706e-05
yfdT		hypothetical protein	GTGGCATGGCTACATTCAGACAATGGCTTAGGTATTCCAGCAATAACCAGGAGTAAAAACATTGCTGACAGTTGGTTATCAAAGGGCTGGTATGTTCAGCCGCTATATATAGCCAAGCCAGTGCCGGTGGTGCCAGATGCTCGTCCGACTTTAAATAATGGCATAGTCGGTTTTGATGAAGGCTGGAACGCCTGCCGCGCCACCATGCTTCACGGTGTCAAACCTGTAAGCCAGACTTACAAGTTGAACAAGCTGTCTGGCAACTCTCCGGTAACTCCGGATGGTTGGATAAGCTGTAGTGAGCGAATGCCGAACGATAAACAATATGTTTGGTGTTGGGGTAAGTCTTACGGCTGGACTGAGTGCGATACCTTCGAAGGGTATTACGATTGTTCGAGA…	10	42	0.192308	112	76	0.595745	2.55656e-07	3.00161e-05
group_476	ydaT_2	Rac prophage; predicted protein	ATGAATGTCTGGGCGCATCCGGACGGCGAAAAAGTACCGGCTGCGAAAATTACCAAAGCGTATTTCGAGCTGGGAATGACGTTCCCGGAACTGTATGACGACAGCCATCCGGAAGCCCTGGCCCGTAATACCCAGAAAATTTTCCGTTGGCTGGATAAAGACACCCCTGATGCTGTTGAAAAAATGCAGGCTCTGTTACCGGCGATCGAAAAGGCGATGCCGCCTTTGCTGGTGGCCCGTATGCGCAGCCACAGTTCTGAATATTACCGTGAGATCGTCGAACGGAGGGAGCGGCTGGTGAAGGATGTCGATGATTTTGTTGCGTCAGCGGTTGTTTTGTATGACCAGATGAATCGCGGCGGCCCGGCAGGGAATGCTGTGGTGATGCACTAA	19	33	0.365385	142	46	0.755319	3.05778e-07	3.47876e-05
insJK		IS3 family transposase ISEc25	ATGGGCGGCAATTTGTTCCATTGCCCAAAGATTGGCTGTACACCGGAGACTCTGCGTGTCTGGGGACGCCAGCATGAGCGGGATACCGGGAGCGGTGATGGTGGGCTCACCAGCGCTGAACGTCAGCGTCTGAAAGAGCTGGAACGTGAAAACCGTGAACTGCGCCGCAGTAACGATATCCTTCGCCAGGCTTCCGCTTATTTTGCGAAGGCCGAGTTCGACCGCCTCTGGAAAAAATAA	29	23	0.557692	167	21	0.888298	4.82447e-07	4.48126e-05
elmGT		Elloramycin glycosyltransferase ElmGT	ATGCGAAAACGTATTCTTTTTATTGGCCCACCGCTGTACGGTTTGTTATACCCATTGATTTCTCTGGCTCAGGCCTTTCGTGTAATTGGACATGATGTAGTAATTAGTAGCGCTGGCAAATTCGCGAATAAAGCAGCAGAAGCTGGACTGGTTGTTTTTGATGCAGTTCCAGGTTTAGATTCAGAGGCTGGATATCGCCATCAGGAAGAGTTGAGGAAAAAAAGTAATATTATTGGTCATTTCTCTTTTTTTAGCGATGAAATGGCAGATAACCTCATCGATTTTGCAGGAAAATGGAGGCCAGATTTAATAGTCTATCCCCCTCTTGATCCGGCAGGCCCATTGGTTGCTGCTAAATATAGAATTCCTTCAGTGATGCTGGCTGTTGGATTCGCGCAT…	12	40	0.230769	117	71	0.62234	6.11505e-07	5.53978e-05
group_111	cdiA2	hypothetical protein	ATGAACAGAAATTGTTACCGCATTATTTTTAACAAAGCCCGGGGAATGCTGATGGTGGTGGCAGATATTGCCCGTTCCGGTCGCGCCGGTACATCACTGTCCTCCCGCACAGGATATCCACACAGGCAACGTATCTGCCGTGTCACGCCGCTTGCATTCTCTTTGTGGCTGGCGTCGGGGATGGTGCATTCTGTCAGTGCTGCAGGCATTGTCGCAGACCATGGCGCACCGGGGCATCAGCAGCCCACGATTACGCAGACGGCCAGCGGCATTCCGCAGGTGAATATTCAGACGCCTTCTGCCGGCGGGGTTTCACATAATACATACAGCCAGTTCGACGTCGGTAACCAGGGCGTCATTCTGAATAATGCCCATAACAATGTGCAGACTCAGTTGGGT…	1	51	0.0192308	60	128	0.319149	1.09744e-06	9.41871e-05
espP		Serine protease EspP	ATGAATAAAATATACGCGCTTAAATATAGCTCCCTTACTGGTGGGCTTATAGCTGTGTCAGAATTAAGTAAGAAGGTCACAGGAAAAACCGGCAGAAGATTAATGACGGTTTCCCTGGTATTATCAGTGACTCTTTCTACTTTACCGGGTAAAGCATCAACGGTCAGCGCAGAAATACCATATCAGACTTTTCGTGACTTTGCTGAAAATAAAGGTGTGTTTACCCCCGGAGTGACAGGAATTGAAATAAACGACAACAATGGAAATAAAGTTGGGGTTCTTGATGTTCCCATGCTTGATTTTTCCAGTCTTTCTCGTGATGGTCATACCACATTGATTCATCCTGGTTATGTTGTATCGGCTAAACATGGTGGTTTACAAAGTGTTTCATCAGCAACT…	18	34	0.346154	136	52	0.723404	1.16024e-06	9.84263e-05
group_631		hypothetical protein	ATGAAACATATCCCTGAAGGCGTGATTCAGGTACCAGAATCACCCGACGCCCCGGAGGCGCTGCCGGGGTGTCGTTCCATTTCTGATGATGACCTGTGCGCCTGGTGTACCCGTCTGCTTTACCGTCCCGGAGAACTCAGTCTGTGCAGACTGAGTACAGGCAATGGCATCTGA	2	50	0.0384615	66	122	0.351064	1.31413e-06	0.000110207
group_4362		hypothetical protein	ATGGCAAGGTCCGATTATGATATTATCAATCTGTCTCTGGAACATGAACTGAATGAGTGGCTGGCAGAGAGAGGTTATGCCGGACTGGTGGATAACCGGAATCGCCTGGCAGAAGTTGTTACCCGCAAATTGCAGGACAGCTTTTATATAAACGTTTCCAGGGATGCGCTGAACACGGCATACAGTGAACACCCGGAGTGGTTTTCTGGGCTTGTCTCCGGGGATGAGAATTAA	12	40	0.230769	115	73	0.611702	1.42779e-06	0.000117062
group_2144		hypothetical protein	ATGTTGACTACAACAAGCCACGACAGCGTATTTCTGCGTGCCGATAATTCCCTGATCGACATGAACTATATCACCAGTTTCACCGGTATGACCGACAAATGGTTTTACAAGTTGATCAGTGAAGGCCATTTCCCTAAACCCATCAAACTGGGGCGCAGCAGCCGCTGGTACAAAAGTGAAGTGGAGCAGTGGAAGTGA	12	40	0.230769	115	73	0.611702	1.42779e-06	0.000117062
group_2143		hypothetical protein	ATGAAAATATACTGGACAAGAAAACGTATTCCTGAACTTTCAGCACTTCCACCTTCATTAAGAAAGAAAAATTTTACTGACGCATATAATGCAGCATCTTCTCATATCGAATACTGGATAGGTGCTGGCGTCTCATTTATCTCGATGATGATTTTATCCAGAGTATATGACTTTCTTTTACCCGCCCAAGATACTTTCCCGGGTGATATCATCAGAAGTTTATGTGTTGTGTGTCCATCCATATTAATCTGGTTTCAGTTTTCGGTATATGTCATGAGGAAATATTACAGACATATTCTGGTGCGAGGAAAAGAAACCGAAACCATTTCAGAAATGTTGATACGTGAGGCTGATACACGAGAATATGAACTATGGCGTCCGGTCCGTCGCTTTTTCTCC…	13	39	0.25	118	70	0.62766	1.48731e-06	0.00012013
group_480		hypothetical protein	ATGGCGTTAACACACCGCGAACTCTGTCAGATTGCGTACAAGTTCCTTAAGCGCAACGGGTTCAAGGTTTGTTTTCATGACCGCTTTATAGCTGTAACCAGTACCGGAGAACAGCCAGATGCTATGGGGTTCAGAAATTCAGCATCATGCCTGATAGAGGCGAAGTGTTCTCGTGCTGACTTGTTGGCAGATAGAAATAAGCGTTTCCGTAAAAATCCCTCACTTGGCATGGGCGACTGGCGATTCTTTATTAGTGAGCCGGGAATTATTTCAGTTGAGGATTTACCTCCCGGCTGGGGATTACTTCACGTTGTTAACGGAAGAGTACGGAAAGTACATGGGTGGCCCAAGGGTAATTGCTGTTGGGGTAATCCTGACGATAAGCCATTTACTGGAAAT…	11	41	0.211538	110	78	0.585106	1.66056e-06	0.000131732
ltxC		Leukotoxin-activating lysine-acyltransferase LtxC	ATGCGTAACGGGAAATATGACGTTCTGAGTCCCCTGTATTCCGGTGAGCCGGTCAATGAGGCGGAAGTTCTGGGGGCGGCCGTCTGGCTGTGGATGCACTCCCCCCTGCATCGTGATGCGCCATTGCATACCCTGCCGGACCTGCTGCTGCCGGTGATTAAGCACCGACAGTATGTGGTGGCAACAGAGCAGGGACGACCGGTTTTTTTCATGAGCCAGGCCTGGCTCAGCCCGGAGGCAGAGGCGCGTTATCTTACGCAGCCGGCAATTCTCATGCCTCAGTCGGACTGGAACAGCGGCGACCGGATGTGGGTCTGTGACTGGGTTGCCCCTTTTGGACACACTCCGGATATGAGCCGTCTTGTCCGGCAGGATATTTTTCCCCGTCTGTGCTGGCGT…	1	51	0.0192308	58	130	0.308511	2.17912e-06	0.00016921
group_8069		hypothetical protein	ATGGCCATAAAAGGTCTTGAGCAGGCCGTTGAAAACCTCAGTCGTATCAGCAAAACGGCGGTGCCTGGTGCGTCAGCAATGGCCATTAACCGCGTTGCTTCATCCGCGATATCGCAGTCGGCGTCACAGGTTGCCCGTGAGACAAGGGTACGCCGGAAACTGGTAAAGGAAAGGGCCAGGCTGAAAAGGGCCACGGTTAAAAATCCGCAGGCAGAATCAAGGTTAACCGGGGGGATTTGCCCGTAA	0	52	0	48	140	0.255319	2.47385e-06	0.000187146
group_8071		hypothetical protein	GTGGAAGATTACTTAGTTTTTGGTTTAGGTTATGAAGGCGATATAAAGAACGATGAAGCAGGGCTTGATAAGATAAGCGTGGTAACGAAATCGGTAGTGCGTTCTACCAATTCCAATGAACCAGTGGTTTACCAAGTGACTGAGTTTAAAGAATTTAATGTTGTGAGACATCAAGCGTTTGATAGTGAATACTACAACATAGCATTCGATGTCTTACCATCCCGCGTCCGTATTGATGCTGCAATCCGTAAATATCACCCCAAGAAATCCTCCTCAGCTTAG	0	52	0	48	140	0.255319	2.47385e-06	0.000187146
group_8042		hypothetical protein	ATGAAAAATATCATCACTATTTTAATGATTGCAGTTATCAGTTTCTTTACTGCTAATGTATCAGCAAACAATGCCGTTCCTTTACCGACCAACCTGACTGACGTTACTGACGGTACAGAATTCTGGTGTCAGGGTACTGATACTATCGACGGAGGTTGTGAATACCTGGGCACATCCAAAGACATGCAATACGGTCTGGTACACGCCATGGGGGGTACAGCGTGCTGGGATGGTTTATACGGCGTAATTAATTTCTATACCGGTAAAGCCCAGACCATCAAATACAACAACAATCAAAGTTGTGAAGGCAACATCACCGCCGGTTTCGTTACCCTAAAAAACGGTAAACCGGGCGTTAAACTTTACGACAATACGATTCATAAGATTGTCGGGCTTGAC…	0	52	0	48	140	0.255319	2.47385e-06	0.000187146
group_8043		hypothetical protein	ATGAATAAGAATGCGTGGGTATACTTTATCGATGCTATCGGTGAAGCCACGAAGCTCGACGTTTTAGTAAACGGTAAGAAAGTCGACAGCTATACCGCAAATATCAAAAATGAGAAAAAGACTTTGGGTAACAAATTCTACGGTAGCTGCTGGAACACCTGGTTCCAGGAATAA	0	52	0	48	140	0.255319	2.47385e-06	0.000187146
group_4971		hypothetical protein	ATGAACTGGCATTATGAAAAAAATGGTGTACGTTATGATAACGTAACAGAGGAAGATATTATCGAACGTATCCGGCGTGGTGAACTGAATGCATCAACACTGGTGTGGCAACAGGGCATGCTGGAATGGCAGCCAGTTTCAGCCACATCACTGGCGGAAATACTGAAACAAAGTGAAGTTCCTCCGGCCCTTCCGGGTCACCGCATTCCCGGAGACGTTGTCTGGACGCTGGCATTTGCCCCTTTGATTGGGTACATACTTGAGATGTGGACTGCCGGGCTGAACGGTATGTCATTTGAACGGGCTTATGATGCAGTCAGCGAAGGCCAGTACTGGTTTATCTCTCTGATTCTGAATATTGCTCTGGGATATCTGGATGAACGAAAACTCCGTAAATCT…	0	52	0	48	140	0.255319	2.47385e-06	0.000187146
shlB		hypothetical protein	ATGTCTGCTTTATTATCGCCTTTATCTCTTCAGGCAGCGGATGTCCGGCGTAGCGGAGATGAAGCATTTATCATTCAGCAGCAGCGTCAGGAAGCCCTTGAGCAACAACTGACGCCTTCAGCCCCTGATGTTCGCCTTTCTGCACCTGGCTCTTTTGCCCATAAGATTAATTTTCCTGTTGAAACGCCCTGTTTTCAGATTAAACAGACGGAACTGAAGGGGGCTGATGCGTTACCACACTGGCTGCCTTTACAAAAAATCGCCAACGGGGCGGTCGGGCATTGCCTGGGGGCGAAAGGAATTAATCTGCTGATGAGTACATTGCAGAACCGTCTGGTCGATCATGGTTATGTCACCACCCGTGTTCTGGCACCTTCGCAGGATTTAAAAAGCGGTATC…	14	38	0.269231	120	68	0.638298	2.97338e-06	0.000223003
group_2142		hypothetical protein	GTGCAAATAACCGAAGCCTTAATTTCAGAGCCGGGGGAAATCCGGCGTTTTGTTCAGCAGGCGGTGGACCACTGGCCAAATCTGTTGGCATTTCACTTCACGCTCTATTCGGCAGAAGGAATCTATGGTCAACAGATTCAGACATTTTGTAGTTCCTTTCACCGACGGGTACACGAACGTATTACGGAGCATAATCACACGGTCAGCCCATCAGCGCCGGTGGTATTACGCTGGTTGCGGGAACAACATGAAGGAGCACAGATACGATGTCTGTTGCTGCTCAGCCAGACGAGTATTTGCCATCCGCGAGTCGGCGTCATGGCTGATGAAGAATGTGCGCAACTGGTGGATTTACTGCAACAGACCTGGTCGGTGATAAGTGCTGGCGGACAATGCCGG…	13	39	0.25	117	71	0.62234	3.09845e-06	0.000228507
ydaV_2		Rac prophage; predicted DNA replication protein	GTGGAGGAGTGGCGGGAATGGCAACTTGCTGAAGGACGAAAACGCAGCGAGGAGATTAACCGCCTGAATCATCAGGTGCGGGTTGAAAAAATCCTGAACCGTGCGGGCATCCAGCCGCTTCACAGGAAGTGCTCATTCGGGAACTACCGGGTGCAGAACGACGGTCAGCGCCATGCTCTGAGCCAGGCGAAATCCATTGCCGATGAATTGATGACCGGATGTACAAACTTCGTGTTCAGCGGTAAACCTGGTACCGGTAAAAATCACCTGGCAGCAGCGATTGGCAATCGGCTGATGGCGAAGGGGAGAAGCGTGATTATCGTCACCGTGTCCGATGTCATGAGCGTGTTGCATGACGGCTACGACAACGGCCAGTCCGGGGAAAAATTTTTACAGGAG…	14	38	0.269231	119	69	0.632979	3.50239e-06	0.000254621
insB-1		IS1 protein InsB	GTGGCGCACGTCTTCGGTGAACGCACTCTGGCCACACTGGAGCGTCTTCTGAGCCTGCTGTCGGCCTTTGAGGTCGTGGTATGGATGACGGATGGCTGGCCGCTGTATGAATCACGCCTGAAGGGAAAGCTGCACGTTATCAGCAAGCGTTACACTCAGCGCATTGAGCGACATAATCTGAATCTGAGACAACATCTGGCAAGGCTGGGACGGAAGTCACTGTCGTTCTCAAAATCGGTGGAGCTGCATGACAAGGTCATCGGGCATTATCTGAACATAAAACACTATCAGTAA	18	34	0.346154	133	55	0.707447	3.5046e-06	0.000254621
group_8060		hypothetical protein	ATGACCATGCAACTCGCCGTAGAATCCCTCGTCGTTGTTACTTACTCGAACATTCCCGTAATAACAACGGAGTTATTGGCAACACTATACAAAACAGAACAAAAGCATATACGGCAAAATTTCAAACGTAACGAATGTCGTTTTATTGCAGGAAAACACTTCTTTAAAGTAAGTGGTAGTGAACTCGATGATTTGAGAACCTCTCAAAGAGGTTTGCAAATTTCCCCCAAAACTCGCTCCCTCATCCTCTGGACAGAACGAGGCGCAGCCCGTCACGCCAAAATGCTAGAAACCGATCAGGCGTGGGAAGTGTTCGAAAAACTGGAAGACTGCTATTTCAGCCAGACTTCGAAAAGCGCAGGTCATCACGAGAAGAAAACCAGCGAGCTTTCTGCAAAA…	0	52	0	46	142	0.244681	4.72641e-06	0.000335095
group_8061		hypothetical protein	ATGAGCACACTCGCAGACCTTATTCATGCCGATATGGCTGAAGATGGAGCAAGGCGTAATAGGTACTGGAAATCATCGAGCCTTCCAGTTTGTGAAAGATTCAATCACAGGCCAAAACCAAAACGTAGCCGACGAGACAAAGTGTTGAAAAAACTCATGCAAATTAACATGGCTGGTTTTGTCAGATTCGTGAGTGAAACGACTAACGGTGATTGA	0	52	0	47	141	0.25	4.84465e-06	0.000341827
group_243		hypothetical protein	ATGTATAATGCCAATCCCAATTACAAAATGGATTTCATGATTCTGAAAGACGTGAATGAACACATGGACGGTATGTTTCAACGTTTTTCTAAACTGTTACCTTTCAGAATTGATTTTGCCTACAGGAAAGACTCGCCCAGTTTTGGTCATTCCTGTAGGCACAGTATGTGTATGGAAATATACCGTTTACTTAGCGAAACCCAGACGATGCTGGCGGGATATTACTGGGTAATGGAATATACACCAGACAAAGGGCTTCATATTCATTTTGTCGGCTACCTGGATGGGCAACGTCACAAGAAATCTTATCAGATATCCAGGCAACTAGGAGATATCTGGAGGCGGATCACGGAAGGGGAGGGTTATTTTCACCTGTGCAGGGCTAAAGACAAATACCCG…	2	50	0.0384615	62	126	0.329787	4.99238e-06	0.000350565
group_4361		hypothetical protein	ATGTCAGAAGATGTTCCATTACCGAAAGTCAATCAGCGATACAAAGACGATCATGGTGCGCTTGTCACCCTGACCAGTGTTGAGGAAACCCGGGTGGTGTTTATGCAGGACGGCTATCCGCATCCCTGCATGCGACCGATGTACAACTTTCTGGGAAAATTCAAACCCGAACCCCGGGAAGAAACAGAATAA	12	40	0.230769	110	78	0.585106	7.61257e-06	0.000510146
group_4977		hypothetical protein	TTGCCAGCTAAATATGTGTTAAAACTAAATCAACGCATTGAACGCCACGGAAAACTAGACGACTTGCTCAATAAAATCACCTTAGATAAAATCAATGCAAATAAAATTTACACCAACATCAAAGATATAAAGGATGCAACGTTCAAAAAGTACAAAGAATTGTCTATAGTCATTAAGAACATAAAAAATATCCCCAAAGAGGAGATTGAAGATTATGTTAAAAAAGAAGCGTTTGTTCAATTCAAGGCATGCGACGTTGACAATTTAAAAACCCAGTATAGGAAACTATTTCTTGCCTACGACTTGTTGATTCATGGAAATGTTGAAAAGATAAATTAA	2	50	0.0384615	60	128	0.319149	9.56731e-06	0.00062683
group_8073		hypothetical protein	ATGAAGCCAGAGGAAATATTTATCTGTATGAAGGAATATGGTAATGCCTGGATTAGTATCATATATATCATCGACTTCATTCGCGAATGA	0	52	0	42	146	0.223404	1.67433e-05	0.00106837
group_90		hypothetical protein	ATGCAGGATATTCCACAGGAAACACATCATGAGACGACACGCCTCACTCAGTCAGCCCAGGTGGTGCTCTGGGAAATCGATCTGACAGTGGTCGGTGGAGAACGTTATTTTTTCTGTAATGAGCAGAACGAAAAAGGTGAGCCGGTCACCTGGCAGGGGCGACAGTATCAGGCGTATCCCATTCAGGGGACGGGATTTGAACTGAACGGCAAGGGCAGTGCTGCCCGTCCGACACTGACGGTTTCTAACCTGCACGGCATGGTCACCGGGATGGCGGAAGACCTGCAGAGTCTGGTCGGAGGAACGGTGGTCCGGCGTAAGGTTTACGCCCGTTTTCTGGATGCGGTGAACTTCGTCAACGGAAACAGTGACGCCGATCCGGAGCAGGAGGTGATCAGC…	29	23	0.557692	160	28	0.851064	1.6833e-05	0.00106944
intD		DLP12 prophage; predicted integrase	ATGTCACTCTTCCGCAGAGGTGAAATATGGTACGCCAGTTTCACATTGCCGAACGGTAAAAGATTTAAACAGTCTCTTGGAACAAAGGACAAAAGGCAGGCGACAGAACTCCATGACAAGCTAAAGGCTGAAGCATGGCGGGTCAGCAAACTTGGTGAAATACCTGATATAACGTTCGAGGAAGCGTGTGTCAGGTGGCTTGAAGAGAAAGCACATAAAAAATCGCTGGACGATGACAAAAGCCGGATCGGATTCTGGCTTCAACATTTCGCAGGAATGCAACTAAGAGACATTACTGAATCAAAAATTTATTCAGCAATGCAGAAAATGACGAACCGGCGTCATGAGGAAAACTGGAAACTCAGGGCAGAAGCATGCAGAAAAAAAGGGAAACCTGTT…	7	45	0.134615	84	104	0.446809	2.17079e-05	0.00135568
group_8046		hypothetical protein	ATGTTAGGTCATATCTCAAAGTTTGACGGCAATAACTCTTTGATAAAACATGGTGTGGTGCAAGGAAATAATATAGTAGATTTTGATTTACTACGTAATTTTAATGGGGGGCCAGGGTTAAATCGAGAAAACTTTATTTATATCAGCAATATTTTTTTTAAATATAAAACAACGGAACGAAAAAAATCATTCAATAAATATGTTTCGTGA	1	51	0.0192308	49	139	0.260638	2.86345e-05	0.00176572
group_8056		hypothetical protein	ATGACTTTATTTGATGAGTGTCGGGAAGCACTGAGTGCTGATTTTAATATAGTAGAGGGGCTGGCTCAGCAGGAGGCTCTGGGCATTTTAAATAAGTACCCTCTCGCGAAAGGAAGTGTTACTTGGGCAGAGATCTGGCATTCTGATTATGAGAGTTTTGATGAGCTATTGTGTGCAAACTCTGTAAAAAACGATGACATGTTTGTCTTTGCAGATGATGCAAGTATTCCAGTTTTTAGGTCAAATCTAAGATTAATCGCTGAAAATATCTATGACGTAACAGCTTTATCGCCCAAATTATTCATTTTTAATGATGAAGTGATAATACAACCTTTATTCCCAACTGATATGTTCCGTTTAGGAATCAAGAAATAG	1	51	0.0192308	49	139	0.260638	2.86345e-05	0.00176572
cirA_3		outer membrane receptor involved in uptake of ferric dihyroxybenzoylserine	ATGCGAATAACCACTCTGGCTTCCGTAGTCATTCCCTGTCTCGGATTTTCAGCCAGCAGCATAGCTGCTGCAGAGGATGTGATGATTGTCTCGGCATCCGGCTATGAGAAAAAGCTGACTAACGCAGCCGCCAGTGTTTCTGTGATTAGCCAGGAGGAATTGCAGTCCAGCCAGTACCACGATCTGGCGGAGGCTCTGAGATCAGTAGAGGGTGTGGATGTTGAAAGTGGTACGGGTAAAACCGGAGGGCTGGAAATCAGCATCCGAGGAATGCCAGCCAGTTACACGCTGATACTGATTGATGGTGTTCGTCAGGGCGGAAGCAGTGACGTGACTCCCAACGGTTTTTCTGCCATGAATACCGGGTTCATGCCCCCTCTGGCCGCCATTGAGCGTATT…	20	32	0.384615	134	54	0.712766	3.05048e-05	0.00179797
flu_1		CP4-44 prophage; antigen 43 (Ag43) phase-variable biofilm formation autotransporter	ATGAAACGACATCTGAACACCAGCTACAGGCTGGTATGGAATCACATTACGGGCACCCTGGTGGTGGCCTCCGAACTGGCCCGCTCACGGGGAAAACGCGCCGGTGTGGCGGTTGCGCTGTCTCTTGCTGCTGTCACATCAGTCCCGGCACTGGCTGCTGACAAGGTTGTACAGGCGGGAGAAACCGTGAACGATGGAACACTGACAAATCATGACAACCAGATTGTCTTCGGTACGGCCAACGGAATGACCATCAGTACCGGGCTGGAACTGGGGCCGGACAGTGAAGAAAACACCGGTGGGCAATGGATACAGAATGGCGGGATAGCCGGAAACACCACTGTCACCACAAATGGTCGTCAGGTCGTGCTGGAGGGGGGGACAGCCAGTGATACGGTT…	23	29	0.442308	143	45	0.760638	3.06329e-05	0.00179797
group_1184		hypothetical protein	ATGTTTAAGTATGCAGAGATGTTGATGGCGGAAGAAGATGATAAAGTATGTGAACTTATTTTTAAACAACAAGATAATTTGATTTTAAAAATAAATGTTAGATTTCCCAGAATAATTATAAAGAAATACCGAACATTACAAGGTAAAGTCGTATGGCTATGGATATTGCCATTTGTTATTGAATGGTTAATTGTGTGTACTTTGGGTGTAAACAGTTAG	15	37	0.288462	117	71	0.62234	3.08567e-05	0.00179797
group_4975		hypothetical protein	ATGGCTATCAAAAAAACCGAACTCTATTCTTCCCTGTGGGCAAGCTGCGACGAACTGCGTGGCGGGATGGACGCCAGCCAGTACAAAGACTATGTACTGACCCTGCTGTTTATGAAGTACGTTTCCGATAAGTATAAAGGCGATCCTTACGGGATGATCGTGATACCCAAAGGAGCCAGCTTTGACGATATGGTTGCGCTGAAAAATGACAAAGAGATCGGCGATAAAATCAACAAAATCATCCACAAGCTGGCGGAAGAGAACGGCCTGAAGGGCGTCATCGACGAAGCCGACTTTAACGACGAAGATAAACTCGGCAAAGGCAAGGAAATGATTGACCGCCTGAGCAAGCTTGTCGGTATCTTTGAAGGGTTAGATCTCTCCAGCAACCGGGTCGAA…	1	51	0.0192308	48	140	0.255319	3.09953e-05	0.00179797
group_8070		hypothetical protein	ATGCACGAACTATTTGTGCTGGTTTTGAGCACCTGTGCTAGCCTCAGCAATATGTCAGGTTGTTCAGTGGAAGTAGTGAATGTCAACACCACAAAAGAGCCGGTAAACGTCTTTTATAGCAGGAAAGACTGCGAAGAAAGCATGAAAAACATTATGCTAAATCATGCTCTATACCATGAAGTATCAGGCAGAGAGCCATATATGGCAAAGTGCGAACAAGTATTTGTCTCAAAAAGTTTAATGAAATAA	1	51	0.0192308	48	140	0.255319	3.09953e-05	0.00179797
group_8049		hypothetical protein	ATGACGATTCTTGAAGAAATGGAAGCAGAAGCATGGCATATCCTAACAACCATCTATACGTATCAGCGGTTGATGGAAGGCCTTACTAATAGCAGTACAAGATATGAGCTTGCCAATCAGTTGGTAGCCCTCAATGCATTGTTGGAAATGTTGGTGATCCGTTTAGCGCGTCTTGCGGATAAAAGGAAAGATGTGAGATCTGTATCAATGTTTTTGAAACGCGGCTCGTATTCTGCTTCACCAGAGGCTGTGAAATTGGCAGCTGAAAAGTTCCTTGCACTCACAGAACCAGTATTAAAGATTAGGTATGAGCAGATTGCACATATGAAGCCCGGCACACTCAGTAGCTTCGAGCCTCGAGAACTTCCAAATGAAGCTCTGAGAGCAACTGAGGCTCTA…	1	51	0.0192308	48	140	0.255319	3.09953e-05	0.00179797
group_8053		hypothetical protein	ATGATCACATATACACAAGGCAATTTACTGGACGCACCGGTGGAAGCTCTGGTGAATACGGTTAATACCGTCGGTGTCATGGGGAAAGGCATCGCGTTGATGTTTAAAGAGCGCTTCCCCGAAAATATGAAAGTCTATGCCCTCGCCTGCAAACAAAAGCAGGTGATCACCGGCAAAATGTTCATTACCGAAACCGGGGAACTGATGGGACCGCGCTGGATTGTTAATTTTCCGACCAAACAGCACTGGCGCGCTGATTCCCGCATGGAGTGGATTGAAGATGGCTTGCAGGACTTACGCCGCTTTTTGATTGAAGAGAACGTGCAGTCCATCGCCATTCCACCACTGGGCGCAGGCAACGGTGGTTTGAACTGGCCGGACGTTCGGGCGCAGATTGAA…	1	51	0.0192308	48	140	0.255319	3.09953e-05	0.00179797
group_8055		hypothetical protein	ATGCCAATCATGCAAATAGGCTCGTTACACTTGCTGGTCAACCGTAAGGCGATTAAGAATCTGCATATCAGCGTGCTGCCGCCTGATGGCAAAGTCCGCGTTTCAGCGCCGGAACATATGACGGAGACGGCGATTCGTATGGCGGTTGCTTCACGCTTTCGCTGGATCAGAAAACAGCAGCAGGATTTCGCCAGACAGCCTCGTCAATCAGAGAGGGAAATGGTCAGCGGAGAGTGCCACTATCTTTGGGGCCGAAGATATCGCCTACTTGTGATTGAGCGTCACGGGCGTCACGAAGTAAAAGTTGCGGGAAATAATAAGCTCCAGCTTTATGTTCAACCGGGAACCCGTGATGAAAATAAGGCATTGGCGTTAAGTGAATTTTATCGACATGAACTA…	1	51	0.0192308	48	140	0.255319	3.09953e-05	0.00179797
group_8054		hypothetical protein	TTGAGTACCGTGGGCCAGCGCGAACGCGCCACACAGCAGCGTCTGATTCAGTTTTTTGTTGAAGATTTAGGTTACCGCCATCTGAGTCACCGCACCGGGTACACCGGGAACAGCAACATCGACACTAATATACTGAGCGCGTGGCTAAAACGGCGCGGCGTTAATGATACGTTGATCACCCGGGCGTTGCGGCAACTGGATTCCGCCGCCGCTCTGGGCGAAGGCAAAAAACTCTATTACGCCAATAAAGAGGTCTATCGCCTACTGCGTTACGGCGTGAAAGACAAAGAAGGCGCAGGCGAGCAGAACCAAACCGTGTGGCTGATTGACTGGGCCAACCCACAAGCCAATGATTTCGCCATCGCCGATGAGGTGACGGTCAAAGGCGAGTACTGCAAG…	1	51	0.0192308	48	140	0.255319	3.09953e-05	0.00179797
group_3311		hypothetical protein	ATGTACAACAACCTCTATGCGCTCACAGAAAGCCTTTTTTGGGTTGATCGACTTTTAGAACAGGAATATGAAAATATCGGATTGAACGAATTGCTAGTTGAATTAGCTGAATATAATAAAAGGATAGATTCATTCATTATCGAACAAACAAATTCTGTACAGGAGTCCCGGCTGAATGTTTACATGGCGGGGAATCGTAATATTGAAAGGTATAAGAGTGGTTTGTTTTCAATGGACAGAGTCATTCTTGATGACGTTCTATATTCATTGAGCCTACGATACAGGGTAAATCTATCAGAAAACGTAGTTGAAAAATTTATTGAAAGCGATAGCAAAGAGAAGGTTGAACATCTCAGGAAGGAAATTGCTAGGTTTATCAGGTTTGCTAAAGAAAACTTT…	1	51	0.0192308	48	140	0.255319	3.09953e-05	0.00179797
group_3313		hypothetical protein	ATGTTTGGAAACGCATTTGGCGTTAAAAAACGCCGCAGCGATGAAGCAGAAAAACCATTCTGGATCTCCTATGCCGATCTGATGACTGCAATGATGGTGTTATTTCTGGTCGTCATGGTTGCGTCACTGAGTTCCGTTACACAGCGTATTCAACGTGCGGAGCAAGGCGAAAAAGCAAGGGGGCAGGATATTTCCAGATTGTGTGAACGCCTGGAACTGCATGCCCGCAATGTGAACAAAAACATCGTAGTGGATTGCCACGATAACCGTATCAGCTTTGGCGAAGCCGGGCGTTTCGCTCATAACCAATTTTTCCTGAACGCCGAGGGGCAAAAAGCGTTGCAGGATGTAGTTCCTCTTGTACTGGAAGCGTCCAACAGTGAAGAGGGTAAGAAGTGG…	1	51	0.0192308	48	140	0.255319	3.09953e-05	0.00179797
group_8057		hypothetical protein	ATGTCCTGGCTTAATTCCATTTTAGTAACACTTACATCTGTAGAACCCTATAAGGTACCTGTCACTGTTATCGTCACTGTTACCTTTGCCTTTGTCTGCTTTATTTTCTTTTATTTACTGAGATCCATCAGAATTATTTATGGATTAAAAAAATACACGCGTTCAATTAACAGCATTGAAAAAAGTGCGCCAGAGGTTCAGCTTGAACACCTTAAGAGCCTGTTTCAGCGGTCTGAACTCAAGCATGCGTGGAATGAGTTCGAAGAATCGTTGCACTCACAATATGAACTGGAGAACGGCGAAGAGAAAATCGTCCGTATTCGGGCTACTGCGCCGAGCGCCAGCTTCTTCTCGGAGCAACAACTGGTCGATATTCCGCTGAACACTGAATTTTTCAAA…	1	51	0.0192308	48	140	0.255319	3.09953e-05	0.00179797
group_8052		hypothetical protein	ATGGCTTATGATTACAGCGCCAGCCTCAACCCGCAAAAAGCTCTGATCTGGCGTATCGTCCATCGGGACAATATCCCGTGGATTCTGGATAACGGGCTGCACTGCGGCAACAGTCTGGTGCAGGCGGAAAACTGGATCAATATCGGCAACCCGGAGCTGATCGGCAAGCGTGCCGGGCATCCGGTACCTGTCGGAACGGGCGGGACACTGCATGACTATGTGCCGTTTTATTTTACCCCCTTCTCGCCAATGCTGATGAACATCCACAGCGGGCGCGGCGGCATTAAGCAACGCCCCAATGAGGAGATCGTTATTCTGGTCAGCAACTTGCGAAACGTGGCAGCACACGACGTACCCTTCGTGTTTACCGACAGCCATGCTTACTATAACTGGACCAAC…	1	51	0.0192308	48	140	0.255319	3.09953e-05	0.00179797
katG_2		hydroperoxidase I	ATGATTGATGGTAAAGACATTAAGTCGCTGAAAGAGCAGGTTATGGATTTGGGTATCCCTGCATCTGAGCTGATAAAGACAGCCTGGGCTTCAGCTTCCACATTTCGTGTGACTGATTATCGTGGGGGAAATAATGGTGCCCGCATCAGGTTACAGCCCGAAATTAACTGGGAAGTTAATGAGCCTGAAAAACTGAAGAAAGTACTGGCATCCCTGACCTCATTACAGCGTGAATTTAACAAAAAACAGTCTGACGGAAAGAAAGTGTCGTTGGCTGATTTAATTGTTCTTTCGGGTAATGCTGCAATCGAAGATGCGGCCAGAAAAGCCGGGGTGGAACTTGAGATTCCCTTTACTCCGGGAAGAACTGACGCCTCTCAGGAGCAGACGGATGTTGCC…	11	41	0.211538	101	87	0.537234	3.32289e-05	0.00191242
group_7392		hypothetical protein	ATGCAGAAAAGCAATAAAGTTATAATCAGCTGTGGTATGGCATTATATTTTTTGTGTGGGGGGATTACAGTGGCAGAAGAACTTGATGAAAGCATGCAAGTTCTTGCAAGGAATATGAGTGTACTTCAGTCATCAATGGATAAAAAGGAGCTTCTTGAAGCTCTTGACAGAATGGATGATGCTGTAGATGAGTCAATGAAGCGTCTTCCTGAGAGCATTTCACCGGCTGATGAAGAAGGGAAGAATGACTATATAAAAGAACTTCAAAAGCTTGAAAAAGAGATTATGCTGGCGAAACAAAAAGTCTTATCGGGACAGTTATCAGATATACCCGATTCGGTAAACAAGATGAATAAAATCAGAGTTGAGGGGCATGATAAATTCAGATAA	11	41	0.211538	100	88	0.531915	3.6075e-05	0.00206006
group_2910		hypothetical protein	ATGAACCAGCTACCTCGCCGTGCGCTTTCGCGTTATGGTCTGACTTTTCAGGGAAATATCCTTTCAGTAAACTGTCAGTGCCGTATGCTCACCCGTGTCCGGCGCACGCACTCCACCTCACCCGTGGAGAACTCCTTAATTACCAACCTTAGCTTCGTTGGTTAG	15	37	0.288462	115	73	0.611702	3.84413e-05	0.00217824
group_2989		hypothetical protein	ATGGGAGCGGATGTTACAGAGTTCTCGGTACAGGGGAAAAGTGGTACCTGTCGCCAGTTCTCCGATCTGTTTAACCGGGAAATTATCTCCTACAGCTTGTCAGAAAGGTCGGTGATGGAGCATCGTTAA	15	37	0.288462	115	73	0.611702	3.84413e-05	0.00217824
recE		hypothetical protein	ATGATTGACCTTGAAACAATGGGAAAAAATCCTGATGCCCCGATTATCTCAATAGGTGCAATATTTTTCGATCCGCAAACCGGAGATATGGGACCGGAATTTAGTAAGACTATCGATCTGGAAACTGCTGGCGGAGTCATTGATCGGGACACCATTAAATGGTGGCTTAAGCAATCACGCGAAGCGCAATCTGCCATTATGACCGATGAAATCCCGTTAGATGATGCACTGTTACAATTGCGGGAATTTATCGACGAAAACTCCGGTGAATTTTTTGTTCAGGTCTGGGGAAATGGAGCCAACTTCGACAACACGATTTTGCGCCGTTCATACGAACGGCAGGGGATCCCCTGCCCGTGGCGTTACTACAACGATCGCGATGTACGCACAATCGTTGAG…	32	20	0.615385	166	22	0.882979	3.9713e-05	0.00224164
group_1506		hypothetical protein	ATGGGGTTCAGGTTCAGAAAGTCGATCAACATTATTCCTGGCGTTCGCCTCAACCTGAGTAACGGTGCACCGAGCCTGAGTGTCGGGCCGAGAGGTGCTTCCGTTTCTTTTGGTAGCCGGGGGACCTATGCCAATCTGGGCTTGCCCGGTACCGGGCTGAGTTACCGTACCCGGCTTGACCGGGCCGCGCGTTCCAGAGGTGAAAACCGGACGGCAACCGACCCGGGGCTCAGACAGGCGCTTGAGCAGAAAGCCGCTGAACTCATGTCAGCGGTAACCGCAATCCGTAATATTCACGAGCTGACGCCGGATCCAAAAACAGGCATCAGCTGGGCAGAGCTGGAAGCAGTATACCTGCATAACAGAACGTCGCCTTTTCAGGTTCCGGCACCGGTGCGT…	18	34	0.346154	125	63	0.664894	5.21855e-05	0.00290508
group_8058		hypothetical protein	ATGATACCCGCCCTGAATTCTCTTTCTCAACGCATTGCAGCGAGGCTCTCTTCCAGCCAAAGGGATGACCATTATCTGCATAATGATTTCCACGCGTTGACCGCGGCTACTCTTGACATGGAAAAGCGGTTTGATAGGGCAGAAAGAATCCCCTCACCGCCACAAGAAATGCGGCTGGAGGCTCTACGTCGCTTTCGCCTGGCACAAGAACTCACGGAACGAGAGTGGCGGATGGTGTTTTATGGCCTCGCCGATAATGATCCATTATATCCTGACCAGCCGATCCTGCTGGAGGATGATACATTTTTCCCCAGAGTAAACAGTGCAATCAAAAAACGTATTGAAACCAAAACGTTGAAACGCCGGGATTGGGCAGCACTTTGTTCAAGCTATTTTGCC…	1	51	0.0192308	47	141	0.25	5.26541e-05	0.00290508
group_8051		hypothetical protein	ATGGTGGATTTAATGGTGAATGAGCAACGGTCGGGTACGGCGGGGAAAGATGTGCCTGCGGGGTATAAGCTGACTGAGGTGGGGGTGATTCCTGAGGATTGGGTAGTAATCTCTATTGATGACTGTACAACCAAAGTTGGTAGTGGAAAAACACCAACTGGTGGAGCATCTGTTTATATTGATAGCGGACGCCCTTTTGTCCGTAGCCAAAATGTTGATTGGGGAAGATTAGATCTCGCCGATGTCGTACATATTACAGATGAAACCCATAACACATTCTCTGGTTCTGAAATTCAGCAAGATGATGTTTTACTCAACATAACGGGAGCATCTATCGGCCGATGCGCTAAAGCTGATTTTAGGGTTATAGGTGGTAATGTTAACCAACATGTTTGCATC…	1	51	0.0192308	47	141	0.25	5.26541e-05	0.00290508
group_8050		hypothetical protein	ATGAATATGAATGAAGACGAGATTTATCGTCATATCCGGCAGGCACTTTCCAGTGCGCCGCGTAACCAGTACACCGTCGAGCTGCACCTGCAAATGATTAAATATGCCGACGAACTGGAACACATTACGGCAAAAGCCTTTTGCGAAGGCACCGGTCTGAATACCGATCTGCTGTAA	1	51	0.0192308	47	141	0.25	5.26541e-05	0.00290508
group_1129		hypothetical protein	ATGAATTTACAATCCGGACAAAACATACCCCTTCAGCAATCTACGATCAGGCTGAATCTTCAGTACCCTGCCAAATCCGGCTTTAAAGGCGAACCCGATACCTGCCTGTTCATGCTTAATGCTCAGGGAAAGGTCAGTGGCGATTCTGACTTTATCTTTTATAATAATTTGTCTTCTCCTGAGGGGGCAGTCAGGCTCGTTACCGGTTCGCAGCAGGCCAGCATTGAGATAGCACTGGATCGTGTTCCGGCGAACGTCAGTAAAATTGCGATCACCGTTGTCATTGATGGTGAAGATACCATCAGTGGGCTCAGTTTATTGAGCATTCAGGCTCCTGGTATCGCTGATTTCCAGGCTGAGACTCAGGGCCGCAGTGAGAAAGCAATCATTCTGGGTGAA…	17	35	0.326923	122	66	0.648936	5.49821e-05	0.00302216
ydeO_2		YdeO DNA-binding transcriptional dual regulator	ATGGCAACTACATGTTCAGTTATATTGATTTTGGAGTCCTTTGATGTTTATTTCGGAAAAGAGAGTGTGTTTCTGGAGAGAGGTTCATCTGTACTTGTCGACTCTAGCTCTAGAGATTTTTTCCTGACATATCCTGAAAGAGTGATAGTGGCGGATTTTGGCGCTGAGTTTATTAGTCGCTATTTGAAAGCTAATAACTTAAGGGATATTTCTGATTGTAGGGAATATCCATCTTATTTAAAAATAAACTTTGCTGACTTCAGTTTAATTAAAGGATTAATTAGTTGGGCTAATCACTGTGCTGAATACATAGAAATTTTTGATGAGTCTATTGCTTTTACATGTCTCTCTGCATTTTCTTCTGAAAAACAATTTGGAGTATTTCTGTTTGGATGTTTG…	6	46	0.115385	76	112	0.404255	5.76939e-05	0.00315939
group_1655		hypothetical protein	ATGAAAAACAATACCGCACAAGCAACAAAAGTCATTACCGCGCATGTGCCATTACCTATGGCTGATAAAGTCGACCAGATGGCCGCCAGACTGGAACGCTCCCGGGGCTGGGTTATCAAACAGGCGCTTTCTGCATGGCTTGCCCAGGAGGAGGAGCGTAATCGCCTGACGCTGGAAGCCCTGGACGATGTGACATCCGGACAGGTTATTGACCATCAGGCTGTACAGGCCTGGGCGGACAGCCTCAGTACTGACAATCCGTTACCGGTGCCACGCTGA	10	42	0.192308	95	93	0.505319	6.01886e-05	0.00327158
group_2262		hypothetical protein	ATGGAACTGAAGTGGACCAGTAAGGCGCTTTCTGATTTGGCGCGGTTATATGATTTTCTGGTGCTAGCCAGTAAACCTGCTGCCGCCAGAACGGTACAGTCCCTGACACAGGCACCGGTCATTCTGTTAACTCATCCACGTATGGGGGAACAGTTATTTCAGTTTGAACCCAGGGAGGTCAGACGGATTTTTGCTGGCGAGTACGAAATCCGTTACGAACTTAATGGCCAGACTATTTATGTATTGCGCCTGTGGCACACACGAGAAAACAGGTAG	10	42	0.192308	95	93	0.505319	6.01886e-05	0.00327158
ylpA_2		Lipoprotein YlpA	ATGGTGGAAGATATAAATTACACAATGATTACAGATGTTCAGATTGCCGAGCGAACCAGAACCAGCGTCAGAACGGATAATGTTGCAGCTTTGCGTCAGGGAACATCAGGCTCCAAAATTCAGACAAGCACAGAAACCGGCAACCAGCATAAATACCAGACCCGGGTTGTATCCAGTGCCAACCAGGCTAATCTGAAGTTTGAAGAAGCTAAACCTCATCTGGAAGACCAGCTGGCAAAATCAATCGCCAATATACTCTGA	18	34	0.346154	124	64	0.659574	6.15366e-05	0.00329603
group_4170		hypothetical protein	ATGAAAAATCGTCTTTCTCCCTGGAATCTGGGAGCCACGCTATACATGCCTGCAACACGGGAAGATATTGCTGATGCCGTCCTGCACGGGAAAATCCCGGGCTTGCGCTCTCTGGTGATTTGCCTGGAGGATGCTGTCAGTGAAGCAGACATCCCCGTCGCCCTCAAAAATCTGGAGCACCTGCTGCACGAGCTCAGTAACAGCATGAGTAGCCTGGGTAAAAATGACTGGCCTCTGGTGTTCATTCGCCCCCGGCATGCCGAAATGGGCAGATGGTTAAAAGCGCATTATGATCTTTCCGCTGTCGACGGGTTTGTGCTGCCTAAATTTACCCTCAGTTCGTTAGCTGAATGGTGGGATATCATGGTCGGGACTCACCTGTGCATGATGCCAACGCTG…	18	34	0.346154	124	64	0.659574	6.15366e-05	0.00329603
insF-1_2		IS3 element protein InsF	ATGTCGCGTAAAGGTAACTGTTACGACAACGCTCCGATGGAAAGCTTCTGGGGAACGCTGAAAAATGAGAGCCTGAGCCACTATCGTTTTAATAACCGGGATGAAGCCATCTCAGTAATACGGGAATACATTGAGATTTTCTACAATCGTCAGCGTCGTCACTCTCGTCTGGGGAATATCTCCCCGGCAGCCTTCAGGGAAAAATATCATCAGATGGCTGCTTAA	22	30	0.423077	137	51	0.728723	6.20412e-05	0.00329897
group_6353		hypothetical protein	ATGATGAAGCAAGGAATGGCAAACAGTATATCAATGACATGGCAACTTTTATGCGATGAACATGGTTTTACCCGGGAGCACTACAATCAGCTGAAGAAGTTCAGCCCGGAGACATTACGTGAAATTATTGCTGAAATAGCCAGCTGTCATCCATCAACCAGTGTATTGCTCAGGAATAAGTGGCTGACACCGCCGGAGGATATTCTGGAGCAGATTACCCGTGAATACGAACGAAGAATACAAAACTGTCCACCGTTCAGGAGCGAGAAGGAAGCGGAATCCTGGTTAAATGAACTATCTTTTGCTGTGATTGCTCCGCTATACCGTGTTGCCCCCGAACAAACAGAACAGGTTGAGTCCTTTGTTCTGCAGCTTATTGCCGAGCAGGAGCGGGTTTGG…	12	40	0.230769	103	85	0.547872	6.82206e-05	0.00357581
group_698		hypothetical protein	ATGGAATTTTCCGTTATTTTTTTCTGGGTTATCACTGGTCTTATTACCATCTTATTCTTAAAATCAATAATAACCGATCTAATAAAAAACCTAAACAAAACAGACATAGCGTTATATATATTGGCATTTTTATCAGCCGGATATACATTCCAGTATATTTACAATGACAATATATTTTCAGAACTATGGGGAGTTGGCCTGTTTGTTACTCTGATAGTACTGAATATAGTATTTAATCTCTTTTTTAGACTCTTATTCATTCTCTCGAAAATGATATTAATGTCACGACATATAAGAAAGATGCAAAAAAAACTAAAACAGACGTCTGTGCCTGATTTTATTTGTTATTCAATAGAAAAACACAACAAATATCCCATATATGTATTACACATGCCATCA…	17	35	0.326923	120	68	0.638298	7.12417e-05	0.00370293
group_1237		hypothetical protein	ATGCATACGGCTTTTGAGTTCTGGGTTCGCAAGACATTCGGCAATCGCTACGACCTGACCCGTGATGTTGACGGCTTCTACTGCCGTGAAGTTGTGAAACGAATGTTTGACGTGTGGTGCCACTGCCGTGGATGA	7	45	0.134615	81	107	0.430851	7.14043e-05	0.00370293
recD_2		RecBCD enzyme subunit RecD	ATGGTCACGATTTGTGTTGACGGTGAAAATAAGACTCATAAAATTACCGACTGGACGCTGTGGGCTGGAAATGACGACAGAGAGGTTATGCTGACCTGTCATTTTCGCAGCGGGAGAAAATATACTCGTCCGCTTTCTGTATGTCAGATAACGCCAACTGTAAATTTGCGAAATGTTTTCCTCGAAAGGAAAGGGAACGCTGTAACATCCCGGGCTGAACTGGTTATTATATATGGTGATAAATATGCTGCTGTTTATTACCGCGAGGGTGAACGACCCTACATCATGAAAACGACCGGCCTTGACTTTCAACAGTGTTCAGCATTTACAGAGCATGCCGTGTTTAATTACTTGTGTAGGGTGGCTAATGAACGTATTTTTTATGCCCGTGGTAATAAC…	13	39	0.25	106	82	0.56383	7.1898e-05	0.0037154
group_894		hypothetical protein	ATGATCCCGTTACCTTCCGGGACCAAAATTTGGCTGGTTGCCGGTATCACCGATATGAGAAATGGCTTCAACGGCCTGGCTGCGAAAGTACAGACGGCGCTGAAAGACGATCCCATGTCCGGCCATGTTTTCATTTTCCGGGGCCGCAGCGGCAGTCAGGTTAAACTGCTGTGGTCCACCGGTGACGGGCTGTGCCTCCTGACCAAACGGCTGGAGCGTGGGCGCTTCGCCTGGCCGTCAGCCCGTGATGGCAAAGTGTTCCTTACGCAGGCGCAGCTGGCGATGCTGCTGGAAGGTATCGACTGGCGACAGCCTAAGCGGCTGCTGACCTCCCTGACCATGCTGTAA	26	26	0.5	149	39	0.792553	7.2347e-05	0.00372549
yceD_3		General stress protein 16U	ATGGCAGTTTCTCTCGTAAAAGGCGGCAACGTATCTCTGACCAAAGAAGCACCAACCATGAATGTCGCTATGGTTGGCCTGGGCTGGGATGCCCGTGTAACCGATGGTCAGGGTTTTGATCTGGACGCTTCCGTATTCGCAGTAGGTGAAGACGGTAAAGTACTGTCAGATGCCCATTTCATTTTCTTCAATAATAAAACCAGCCCTGATGGCGCAGTAGAGCACCAGGGCGACAACCGTACCGGTGAAGGCGACGGCGACGATGAGCAGGTCAAAATCGATCTGACCAAAGTCTCAGCAGACATCAAAAAACTGGTATTTGCCGTTACCATCTATGATGCAGAAGCGCGTAAACAAAACTTCGGCATGGTGAGCAACAGCTTCATGCGCGTTTACAAC…	19	33	0.365385	127	61	0.675532	9.11544e-05	0.004629
insD		Qin prophage; predicted transposase	GTGAATGCAAAGCGTGTTTACCGGATAATGAGCGAAAATAGTCTGTTGTTGTTACATGACAAACCATCACGACGGCAGCGGGAACATAAAGGCCGAATATCGGTGAAGGAAAGCAACCAGCGTTGGTGTTCCGATGGCTTTGAGTTCGGTTGCGATGATGGCGAAAAACTGCGTGTTACGTTCGTCCTGGACTGTTGCGATCGTGAAGCCATAGACTGGGCCGCAAGCACGGGAGGTTACGATAAAGCGACAGTGCAGGATGTGATGTTAGGAGCGATAGAACAACGCTTTGGCGATAAAGTACCGGAACAGTCCATCCAGTGGCTGACAGATAACGGTTCAGCGTACAGAGCGCATGAAACACGGCAGTTCGCCAGAGAGCTGAATCTGAAGCCCTGC…	8	44	0.153846	83	105	0.441489	9.90409e-05	0.00501215
yceD_2		General stress protein 16U	ATGAGTGTTTCTCTTTCCAAAGGCGGGAACGTCTCCCTGAGTAAAGCAGCTCCGTCAATGAAAAATGTCCTGGTGGGCCTTGGCTGGGATGCGCGTTCAACAGACGGTCAGGACTTTGACCTGGATGCTTCAGCATTCCTGCTGGCCTCAAACGGCAAAGTGCGCGGCGATTCAGATTTCATCTTCTATAACAACCTGACGTCATCCGACGGTTCCGTAACGCACACCGGCGATAACCGCACCGGTGAGGGCGATGGTGATGATGAATCGCTGAAAATTAAACTGGACGCCGTCCCGTCTGAAGTTGACAAGATCATCTTCGTTGTGACCATCCACGATGCTCAGGCTCGTCGCCAGAGCTTTGGTCAGGTATCCGGTGCGTTTATTCGTCTGGTTAAT…	19	33	0.365385	126	62	0.670213	0.000102486	0.00504726
group_1128		hypothetical protein	ATGTCTGATATCCTCGAAGATATGATTTATCGCCGTACCCTCTCATGCGGTACGATTCAGGTAACCCGTGACCAGGGTGAAGTTTCGCTCGATGACCTGTTTGACATCGCTGAAAGACGTAACCCGAAACGCGCCTTTCTGTTTGTCAGCAAAGTACTCGGCAGGCACATTCCCGTGCCACCCTCAGTCATGCGGCAGGCCTACAGACAGCTTGCCAGCCAGTTCCCCTCGACACTGACAGGACCCGTACTGTTTATCGGTATGGCTGAAACCGCCGTTGGGCTTGGGGCCGGTGTATTTGATGAAGTGCGCCACCAGCATCGTGAATCTGTCTATCTGACCTCTACCCGTCACCCGGTTGATGGCACGTTGCTTTGCGAGTTCAAGGAAGAACACAGC…	19	33	0.365385	126	62	0.670213	0.000102486	0.00504726
alx_2		putative membrane-bound redox modulator that is induced by high pH	ATGGTTTCCACACACATCGGCTTCCCGACTGAAACGGTCATTGTTTTTATTGCGCTTTCAGTCGGTGCCATCTTTATTGACCTGTTTATGCACCGTGATGACAAGCCAATCTCGCTGAAGAGTGCTGCGCTCTGGTCCGTATTCTGGGTTGTGGTTGCGATGGCATTTGCCGGTTTCCTCTATATCCACCACGGTGCTGAGGTTGCCAGTCTGTTTGTCACGGGTTATGCGCTGGAGAAAGTGCTGTCGGTCGATAACCTGTTCGTCATGATGGCAATCTTCTCCTGGTTCGCCGTTCCGGATCGTTATCGCCACCGTGTTCTCTACTGGGGGATCATTGGTGCCATCGTCTTCAGGGGCATCTTTGTCGCCATCGGTACGAGCCTGCTGAGTCTGGGG…	19	33	0.365385	126	62	0.670213	0.000102486	0.00504726
group_2859		hypothetical protein	ATGAATAAACCCGTTGTTCTGAGCGACCTTGACGACACGCTCTTTCAGACCCGTCGTAAAATGGTGGACGAGCTGGCCCTGGAGCCATTCCGTACCGGTGCCGTTGATCGCACCCTGAATCCACGAAGCTTTATGACGGAAGAACAGTCCATGTTGGTGGACTGGCTCCTGGAGCAGGCTGAACTCATACCCGTTACCGCACGGGGAACTGAAGAAATCAGCCGCGTACGGATCCCTTTCCACTCCTGGGCAATCACAACGCACGGGGCCGTCATTCTCACGCCTGAAGGCAAACCCGACGAGGAGTGGAAGGCCCATATGCTCGGCCAGCTGGCTCCCTACCAGGAAAAGCTGACATCGATGCAGCGTCTGATCACTGAAATGATGGACGCAAAAGGG…	19	33	0.365385	126	62	0.670213	0.000102486	0.00504726
group_2858		hypothetical protein	ATGCAATTAAATACCAGACAGGCCCGGATTTTTAAGCTTGCCAACTTACTGGGCACCGGCAAGCCCGTTTCCGCTGCCGACATTATAACCAGTCTGGAATGCTCTGAGCCGACATTAACCCGGGCCCTCAAAGAGCTACGCGAGTCATATTCTGCGGAGATCAAATACAGCAAGGCAGGTCATTCCTATCATCTCGTTAATCCGGGCCAGTTGGATAAAAAGACCCTCCGCCGGATGAATGAAGCGCTCGCACAGAATGCTGAACTGAAAACCGGTGAGTCCACAGGGAAGGTCGTACTCGATAAGGATAAAAAAACAGCCGTGTCATTATCGCTACGCATGCGGATTCTAAGAAAAATTGACCGTCTGGCTGCGCTGAGTGACTCGACCCGAAGTGAA…	19	33	0.365385	126	62	0.670213	0.000102486	0.00504726
group_2860		hypothetical protein	ATGAACCTGACGCCGGGGGGCAATGCCCCCGTTCCAGCCCAGGAGTTGCGGGTCCGGATTACCTCGGGCGGCCAGGTGGATGCTTCGGCGTTTCGCCTGTATGCCGACGGGAAGGTGCAGGGTGATGCGGACATGGTGTTTTATGGTCAGCCACGTAACGATGATGGTACCGTCAGCCTGGTCAGTGAAGGCCAGTACTCAACCTTTACTGTCGCGCTCAACCGGCTGAAACCTGATGTCCAGAAAATTGCGTTCACCGTGACCTGTGACGGTGGGCAGACGGTGTCCGGTCTTCGTAATCTTTCCATCGACGTGGAGCAAGGGGCTACCGGCCTGGTTAGCGGCAGTGTCGAACTGAGCGGCCGTCAGGAAGCAGCCTTAATTCTGGGGGAATTTTAC…	19	33	0.365385	126	62	0.670213	0.000102486	0.00504726
group_2047		hypothetical protein	ATGAACAAGAAAATTTGGTTTATGGAAGGTTTATCCTCCCAGCGAGATATTATTCAGGGGGTAAAATCATTTGCACAAAAAAATAATTTTGCCATTACCGTTTTTGCCTCCCACCGTAACGAAAGAAATGAAATCCTTTCCGTTGCCGATTATTCTTTGACTGAACCTGAAGATCCTCAAAAACGTCTTCAGTTTATCCAGGAAACCATTCAGACCTACGGCATCCACCATATTCATACTGGCCGTAACAGCCAGTGGTTTGAAGAACACCGTTCAGCCATTGAACCGACCGGTGCCACCCTTACTACCGGTGCAACGGGCGTCGACTGGTTAACTCTGGCTGACGAAAAAGTTACTTTTGCTCAGTTTATGGAGCAAAAGGGTCTCCCGGTCGTACCA…	19	33	0.365385	126	62	0.670213	0.000102486	0.00504726
ureB		Urease subunit beta	ATGATCCCTGGAGAATATAAGGTTAAACCTGGCTATATAGAGCTTAACATCGGCCGGGCTACCTGCAGTATTATCGTTGAAAATCACGGAGACCGACCAATTCAGGTCGGTTCCCATTATCACTTCGCGGAGGTTAACCCGGCACTGAAGTTCGATCGCCAGAAGGCAAGAGGCTATCGTCTCAATATCGCCGCCGGAACTGCAGTGCGCTTCGAACCAGGCCAAAAGCGTGAGGTTGAACTGGTGGCGCTGAGCGGTGCCCGTATCGTGCACGGTTTCCGCGGAGATATAATGGGTGAGCTGGAGGCAAATGATGAGTAA	18	34	0.346154	123	65	0.654255	0.000106743	0.00520454
ureF		Urease accessory protein UreF	ATGCCGACTCCGGAAAAACGTCTGCGGCTGATGCAGCTTGCCAGTAACAGCCTCCCTGTTGGAGGCTACAGCTGGTCCCAGGGACTGGAGTGGGCAGTGGAAGCAGGCTGGGTAGAAGATAGCGCCGCCTTTGAACACTGGCAGCAGTTGCAGATGGAACAGAGTTTTTTTGCCGTCGACCTGCCACTGCTTGCCCGGCTATACCGGGCCTGTGAAGCGGGCGATCCTGACAGTGCCGGGCGCTGGACCGCTTATCTGCTGGCCTGCAGGGAAACCCGTGAGCTACGCGATGAAGAACGTAACCGCGGTGCAGCCTTCACCAGACTTCTGGTCGACTGGCAGCCCGACTGCCCGGCCGAATGGCGCAAACTATGCCAGCAAAGCCAGTTAACCGGTATG…	18	34	0.346154	123	65	0.654255	0.000106743	0.00520454
group_1505		IS66 family transposase ISEc49	ATGGATATCTCGCTTCTCAGTACCACCAGTGACCCTGAACAGCTTCGCGCTCTGGCAATTGCCATGGTGCAAAAAGTCATGGCTGAGAATGCAGAACTTCAGAACCGTATCCGCATCCTGGAAGAGCAGATGAAGCTCACACGCCAGCAGCGTTTCGGTAAAAAATGCGAATCGCTGGCCGGGATGCAGCGTTCCCTGTTCGAAGAGGATGTTGACGCGGATATCGCAGAAATCTCGGCGCATCTGGACAAACTGCTTCCTCAGACCGGGGACGAAGAAAAAACAACAACACGTCCTGTTCGTAAGCCCTTGCCTTCACCTCTTCCCCGTGCTGAAAAGGTTATCCCGCCAGCTGAGGAACGTTGTCCTGACTGTGATGCCCCCCTGCACTTCATTCGT…	18	34	0.346154	123	65	0.654255	0.000106743	0.00520454
ureC		Urease subunit alpha	ATGAGTAATATTTCACGCCAGGCCTATGCTGACATGTTCGGCCCTACCACCGGTGATAAAATTCGTCTGGCAGACACTGAGCTGTGGATCGAGGTCGAAGATGATTTAACTACCTACGGCGAAGAGGTCAAATTCGGCGGCGGTAAAGTAATCCGCGACGGTATGGGACAGGGGCAAATGCTCTCCGCCGGCTGCGCTGATCTGGTGCTGACCAATGCCCTGATCATCGATTACTGGGGGATCGTTAAAGCCGATATCGGCGTCAAAGATGGAAGGATATTTGCTATCGGCAAAGCCGGTAATCCTGATATACAACCCAACGTCACTATCCCAATCGGCGTATCCACGGAAATTATTGCCGCAGAAGGCAGGATCGTTACCGCAGGTGGCGTCGATACG…	18	34	0.346154	122	66	0.648936	0.000119811	0.00567206
ureA		Urease subunit gamma	ATGGAACTGACTCCAAGAGAAAAAGACAAACTATTACTGTTTACCGCTGCACTGCTGGCAGAGCGTCGTCTGGCCCGCGGCCTGAAACTTAACTATCCCGAATCCGTGGCCCTGATTAGCGCTTTTATAATGGAGGGCGCTCGCGACGGCAAAAGCGTCGCTGCGCTGATGGAAGAAGGACGGCATGTCCTGAGTCGCGAGCAGGTCATGGAAGGCATACCAGAAATGATCCCCGATATCCAGGTCGAAGCCACCTTTCCGGACGGCTCCAAGCTGGTTACCGTCCATAATCCGATAATCTGA	18	34	0.346154	122	66	0.648936	0.000119811	0.00567206
ureG		Urease accessory protein UreG	ATGAACATAATCAAGCAACCGCTGCGTGTCGGCGTCGGCGGTCCGGTCGGCTCAGGTAAAACCGCGCTTCTAGAAGCCCTCTGCAAATCCATGCGTGACACCTGGCAATTAGCCGTAGTCACCAACGACATCTACACCAGAGAAGATCAACGCATTCTCACTGAGGCCGGAGCACTGGAAGCGGAACGCATTGTCGGTGTCGAAACGGGGGGCTGCCCTCATACAGCCATTCGTGAAGACGCATCAATGAATCTGGCAGCCGTGGAAGCACTGAGTGAGAAATTTGGTAATCTCGATCTGATCTTTGTGGAAAGCGGCGGCGACAACCTGAGTGCGACCTTCAGCCCCGAACTGGCGGACCTTACCATATATGTCATAGATGTGGCAGAAGGAGAAAAG…	18	34	0.346154	122	66	0.648936	0.000119811	0.00567206
ureD		Urease accessory protein UreD	GTGTTTCATCTGTCGTCCTCCAGTACACTGCTGGCCTGGGATCTTCTGTGCCTTGGACGTCCGGTCATCGGAGAAACCTTCAGCCACGGAACACTCGCTAACCGTCTGGAGATATGGGTCGACGGTTCTCCGCTGTTGATTGAGCGTCTGCACGTGGCCAATGGAGAACTTACCTGCGTTGCCCGGAAACCATGGGTGGGAACGATGCTGTTCTACCCGGGGAATGAAACGCAACTGGAAGACATACGCGAAAAACTCACACCACTGGAAAACTACGCCGGAGCCACGCTCACCGATGGTCTACTGACAGTTCGCTTTTTAAGTGATGATAATCTGCGTTGCTAG	18	34	0.346154	122	66	0.648936	0.000119811	0.00567206
ureE		Urease accessory protein UreE	ATGCTTTATTTGACCCGGCGGGTGGAGCCCCCGGCTCAGACAACTGCCAGCGTTACCCTCCCTGTTGACATGCGGGTAAAAAGCCGTATTAAAGTCACCCTTAACGATGGACGTCAGGCTGGACTGTTGCTGCCACGCGGTCTGCTGCTGCGCGATGGTGATATTCTCAGTAACGAAAACGGTGATGAATTCATTAAGGTGATCGCCGCTGATGAAGCCGTTTCTGTAGTGCGCTGCGCAGATCCTTTTATGCTCGCGAAAGCCTGCTGGCATCTCGGCAATCGCCACGTTCCGCTGCAAATAATGCCCGGAGAGCTGCGCTACCATCACGATCACGTCCTCGATGATATGCTGCGCCAGTTTGGGCTGGATGTTGATTTTGCACATCTTCCGTTTGAG…	18	34	0.346154	122	66	0.648936	0.000119811	0.00567206
ykgM_2		putative ribosomal protein	GTGAAACCGAATATCCATCCGGAATACCGTACAGTAGTATTTCACGATACCAGTATTGATGAGTACTTCAGGATCGGTTCGACGATCAAAACTGACCGGGTAATTGAACTGGATGGGGTAACTTACCCATATGTTACAATTGACGTTTCTTCTAAGTCGCATCCGTTTTATACAGGTAAACTGAGAACTGTCGCTTCAGAAGGTAATGTTGCACGCTTTACCCAGCGTTTTGGGCGTTTTGTTGATGCGAAAAAAGGTGGCTGA	18	34	0.346154	122	66	0.648936	0.000119811	0.00567206
group_4169		hypothetical protein	ATGCTGACGCCTGATAACGTATTCCTGGTCGTAAAACCCGTCGATATGCGCCGGGGTATCGACACACTGACACAGTACGTCCAGAACGAACTTAACGCTGCATGGCATGACGGTGCTGCTTTTGTCTTCACCAATAAAGTCCGCTCCCGCATAAAAGTTCTCCGGTGGGACAAACATGGCGTATGGCTGTGTACCCGACGACTGCACCGGGGAAGCTTCCGCTGGCCCCGGAAAGGTGATGCCACATGGCATCTCACACAGGATGAGTTTCACTGGCTGGTCTGTGGGGTTGACTGGCAACAGGTGAAAGGGCATGACCTGGCAAAATGGGTATACCAGGAAGAACCCGAAGATGCTCAGAGCAACGCAATAACTCAATGA	18	34	0.346154	122	66	0.648936	0.000119811	0.00567206
group_6091		hypothetical protein	ATGTCAAAACCCCGATGGACGCTTGATCAGAAAAAACATCACGTTGCCGCATGGCGCGCCAGCGGCCTTACCCGTGAACAGTACTGTGAACTTTACGACATTCCGTTTAAATCCCTGCGCCAGTGGCCGCAGGATGTCGCAAAAGCCGAAAAACGAGCCAGAGCACCAGAAATTATTCCTGTTTCAGTATCTGGCTCTTCCGGAATGACTGATGGCAGACCATTGTCGGATGAGCCTGTCACTCTCTTCCTGCCCGGTGGTATCCGGATGTGCTGCCAGCCTTCTCAGTTAACCGATGTTTTCCGGGCTCTTCGCCATGCTGACGCCTGA	18	34	0.346154	122	66	0.648936	0.000119811	0.00567206
dgkA_2		diacylglycerol kinase	ATGGCTAATACGACCACTGGTGTTACCAGAATTATTAAAGCAGCGGGTTATTCATGGAAAGGCTTATGTGCGGCATGGCGCTATGAAGCAGCCTTTCGTCAGGAGTGCATTCTGGTTCTGTCAGCACTGATAATATCCTTTTGGCTGGATGTTGACTCTGTTACTCGAGTATTACTCATTGGTTCGGCAATGATGGTAATTATTGTTGAAATAATTAACAGTGCAATTGAAGCAGTTGTTGACAGAATTGGTTCAGAACATCACGAATTATCAGGCAGAGCAAAAGATATGGGTTCAGCCGCAGTGTTGATTACGATTTTAGTTGCTATCATTATATGGGGAGTTTTATTACTTTCATAA	18	34	0.346154	122	66	0.648936	0.000119811	0.00567206
group_1540		hypothetical protein	ATGTTCCGTCACCCGGGAAACGAGTACGACCAGATGACCTCAGACGCCGCTGTGGATGAGGCCATTCTCATCAATGCATACATCTTCACCGAAACCGGTCAGTGCGCCGGCTGA	17	35	0.326923	119	69	0.632979	0.000120777	0.00568116
ykgN		putative IS protein	ATGAGCAGAAAAACCCAACGTTACTCTAAAGAGTTCAAAGCCGAAGCTGTCAGAACGGTTCTTGAAAATCAACTTTCGATCAGTGAAGGCGCTTCCCGATTATCTCTTCCTGAAGGCACTTTAGGACAATGGGTTACCGCCGCCAGAAAAGGGCTCGGTACTCCTGGTTCCCGCACGGTGGCTGAACTGGAATCTGAAATTCTGCAACTGCGTAAGGCGTTAAATGAAGCTCGCCTTGAGCGAGATATATTAAAAAAAGCAACAGCGTATTTTGCACAGGAGTCGCTGAAAAATACGCGTTAA	22	30	0.423077	135	53	0.718085	0.000127988	0.00596303
group_4970		hypothetical protein	ATGTTCGCTCTGATTCAACGTGGTCAGATATACACGGACAGAGCCGGATACCCTGTGGTGATTACTCGCAGTACTCAGCACTCAGTGTTCTTTCGACGCATGGACGGGCGCTCCGGACGGGTACGCATTGGTGAGTTCAACAACCTGTTCGAACATATTGACCAACAGGAGTACCGCAAAATTCTGGCGGGCACTGAGCAGGAAATGCGCCTGAAAAAATTACGCGCAATGCAACGGAGGTGA	7	45	0.134615	79	109	0.420213	0.000132319	0.0061327
group_4364		hypothetical protein	ATGAATGAGAACAAAATAAAAAGGCTGGAGCAACTGTTACAGGCACGCCAACGGGAGTTTGCCACTAAATGGGGACGTGCCGCGCTGCCACATGAACGCCTAACCTATTTTCCACTTGAAGACCTCATTAAAAATAATGGCAAAAAAATCAGGTCTGATAAGAAACACTTCTTAGAATGCAATGAAGACAAATAA	16	36	0.307692	115	73	0.611702	0.000132466	0.0061327
clpX_2		hypothetical protein	ATGGTTCATAAATCTGACAGCGATGAATTAGCTGCATTGAGGGCAGAAAATGCCCGTCTGGTCTCATTACTTGAAGCTCATGGGATTGAATGGCGACGTAAACCGCCGATCTCTGTGCAGCGCGTTTCTGTATTATCCACCAATGAGAAGGTTGCATTATTTCGTCGGTTGTTTCGCGGGCGTGATGATGTATGGGCACTTAGATGGGAAAGTAAAACCAGCGGCAAATCAGGGTACTCTCCTGCCTGCGCTAACGAATGGCAGGCGAGAATATGCGGTAAGCCCCGGATAAAATGTGGGGACTGCGCTCACCGTCAGTTGATTCCTGTATCTGATCTCGTCATCTACTACCATCTGGCAGGTACCCATACTGTCGGGATGTATCCGTTGCTGGAAGAT…	15	37	0.288462	112	76	0.595745	0.000132993	0.00613775
group_1583		hypothetical protein	ATGGGGAGACCCGACTGGCGCGCCATGCTTGCCGGGATGACATCCACCGAATATGCCGACTGGCGACGTTTTTACTGCACGCATTATTTTCAGGATACCCAACTGGACGCTCATTTTTCCGGGCTGATGTACGCCGTACTCAGCCTGTTTTTTGGCGATCCGGATATGCATCCGGCGGATTTCAGTCTGCTTGCTCCAGCGTGTGAGGAAGAGCAGACGGAGATGCCGGACGAGGAAGAAATGCTGATGCAGAAAGCGACAGGAGTTGCCGGAGGCGTCCGGTTCGGAGGGGACGGAGGGCGCGATATTTCACCTTCTGCGGATGTGGTGGATGTCAGCGAGGATGATGTTGCATTAATGATGGCTTCAGCGGGGATTTACGGAGGTGTGAGATATGTC…	13	39	0.25	104	84	0.553191	0.000137549	0.00630833
group_2335		hypothetical protein	ATGGCAACGACGAACGCATTCAGCCTGGCGTCACCGCCACTGGCACGTATCTGCCTTCACGGGGATTTACAACGATTTGGCCGCCGCCTCAGCCTGTACGTGAACACGGCAGCGGAAGCCATCCGTGCCCTGTCGCTGCAGATGCCGGGATTCCGCCGTCAGATGAACGAAGGCTGGTACCAGACACGTATTCCGACAGCTTCACAAAACCGGAGTCCGGCTCCGGTTTTTGTTGTCATGTCCGGGGAATATTTGTTAGATAAAAAAGAGGAGATAATTCAATAG	5	47	0.0961538	68	120	0.361702	0.000139314	0.00636937
group_8045		hypothetical protein	ATGGCTGAATTAACCAAATGGCTACAAAACACGATTACCGGAATTGAAACGGTAGTAGACGATAAATCGTTTGTATGTGATGAAATAGTATTCAAAATCGATGTGGTTAAAAACGTACTTACCGCATTTAAAGTCGCGCTGGTATCGCTGGAAGTATTGATGATACTTTGTCGATCAGCGATGCTCTCTCAGAACTAA	5	47	0.0961538	67	121	0.356383	0.000148761	0.00670598
group_140		hypothetical protein	ATGAATGCCATCATTCCGAAAAAAAGACGCGACGGAAAGTCTTCTTTTGAAGACCTGATTGCGTACACCTCAGTGCGGGATGATGTGCCGGAAGATGAACTCAGGCCAGACACGGAAATGAAAGCTGAGATTCCGCACCGGAACCGCTTCAGACGTCTTGTTGATTATGCAACACGTCTGCGTAATGAAAAATTTGTTTCCCTGATTGATGTGATGAAAGACGGCAGTCAGTGGGTGAATTTCTATGGTGTGACCTGCTTTCATAACTGTTTGTCTCTTGAATCTGCGGCTGAAGAAATGCAGAAAGCAGCAGACCTTGCTCATTTTTCCAAAGATGATACAGATCCTGTTTTTCACTATATACTCTCCTGGCCTGCGCACGAAAGTCCGCGTTCTGAG…	16	36	0.307692	114	74	0.606383	0.000148961	0.00670598
group_1517		hypothetical protein	ATGTATAATTGTGGTGAATCATATTCAGAATACGACATATCATTATCTGACGATGAAAACTATGACGATGACTATTATCGTGAACGCCCGTGTCCGGGGGAAGTTTTCGGCTATGATAATAGTGAGGATAATGATGAGGCGGCATCTGATTATGCACTAAAAATAAATGAAAGCTCTGATTAA	16	36	0.307692	114	74	0.606383	0.000148961	0.00670598
group_6354		hypothetical protein	ATGGATTTATCACCAGAAGACGCAAAGTTTTTACGAGAACTGCAACACCGTATGCTCAGAGAAGCCATTATCGAACAGCAAACGGGCATGAGCGCCATAGACCCATTGCGATACAAACGGGCCTCATCTCCTTTAGTTGACGACAATTCCAATGCGGATAAAACACGTCCACCACACTGA	15	37	0.288462	110	78	0.585106	0.00015915	0.00714278
group_7336		hypothetical protein	ATGGTCCGTCTGCCCCCTGTGGTGATGTCAGCAAAATCAGCCACTGCGCGAACCACAATAGCCCGGGAAGATGCTGAAGATCACCAGGTAAAGCTGTCAGCGCAGAAACTGGAAGAACTGCTCGCATCAATGGTTAAGGATGAGGTTGATCGCAATGATGGGATTTATTGA	0	52	0	34	154	0.180851	0.000187056	0.00829374
stiP		Cysteine protease StiP	ATGCAGCCACATGAAACATTTACCGGCTCATACCAGCCCGGTGACGTGGAATTTCTGCTAAAGCCGGTTGTCATTGAGATGACGCCGGTTGAGAAAAAAGAAGAACTGATTCAGTCCGGGAAGAAACATTATTCGGACATGCTCAGCCAGGAGCCAGCGCCTACACAATGGCATCTTGATTTGTTTCACCGGGCGCTGGATCGGGGCGCAGAGAGGCTTGCAAAAGAAGTCACACAGCTCGCTATTGCTCTGGCCGAACGCTTCGGTGATGAGCCCATTGTACTGGCCAGTCTTGTCAGGGCTGGCGTTCCGCTCGGCGTTATGCTGCACCAGGCCCTGCGTGACATGGGGAAAACCTCATGGCATTACGGTATCAGCATTATCCGGGATCGTGGAATT…	19	33	0.365385	125	63	0.664894	0.000189348	0.00832675
yceD_1		General stress protein 16U	ATGGTTTCATTAGTTAAGAACCAGACGGTATCACTCAGCAAAGAATCATCTGCATTAAGCCAGCTTCATTTCGGTCTCGGTTGGGATCCGGTTAAGAAAAAAGGTCTTCTTGGAGGATTGTTTGGAGGCAACGACTCAATCGATCTCGATGCTGGCTGTGTATTAATGGACAGCACAGGTAAAACAATTGACACCATCTGGTTCCGCAAACTGAAATCCACCTGCGGCGCTGTTGTGCACAGTGGCGATAACCTGACCGGTGAGGGTGACGGTGACGATGAAGTGATTAAGGTCAACCTCTCCCGCCTGCCTGCAAACGTTGAATACCTGGCGTTTACGGTAAACAGCTTCCGTGGTCAGTCGTTCAATGACGTCGAAAACGCTTTCTGCCGCGTTGTC…	19	33	0.365385	125	63	0.664894	0.000189348	0.00832675
group_4974		hypothetical protein	ATGGATATTACTGAGTTTCCTTCTGGAGTAATTGAACACCTTGGCTGGTATGTATACCGATTGATTGATCCTAGGGACGGAAGCACCTTCTATGTAGGGAAAGGCAAAGGTAACCGCGTATTTGCCCATATGCGCGGTGAAGTGGCAGCGGCTGATGATGACGACTTACTGAGCAACAAGCTAAAGCAAATCAGAGAAATAAGATTAGCGGGACTTGAAGTTATCCATGTCATCCATCGACATGGAATGACTGATGAAAAGACGGCGTACGAAGTTGAAGCAGCACTTATTGATGCCTACCCTGGGTTAACGAATATCATGAATGGTGCTGGCAGCAATGAATTCGGCGCCGCGCATGTCAAAGAGTTGATAGCAACATATCAACCCGAAACCATAACA…	6	46	0.115385	71	117	0.37766	0.00019944	0.00871129
group_8358		hypothetical protein	ATGGCCTTCCAGTACATCCAGGCGACCGCCATTTTCCAGAACGACGTTATCTGCCATGCCATTTCCCACGGAGAAATGCCCCAGGCGGTTTGTGCCGGTGACAGTTGCAGCAGTACTGGTAACCAGTGCACCGCCCGTGTTCTGGGTGACTGCAGTGGCTTCCCCGCCGGCATGTACCCTCAGTTCACCGTTCTGATTTATGGTGGTGTTACCGACAGCACCACCTGCCTTAACAACCTGCCAGCCCCCCTCGTTAATTACCGTGTTCAGCGCAAGTCCGTCCTTGTGCACATACTGGTAACCGCCATTCAGTGTGGTATTCAGCGCATGCCCGTGTACCGTCTGGTCACCACCTGCGTAAATGAGGGTATCCCGGGCCACCCCTGA	0	52	0	35	153	0.18617	0.000199441	0.00871129
group_958		hypothetical protein	ATGAATTACGATGAAATAACGAAAATTACCGCTGAACGTATTAGCGACTACATGACTGAAGCAGTTAATACAGACTCTATAGCCGTTGCGGAAATGTTTCATAACGCAGCATGGGGAGTGCGAACATTGTGGTTTGAACTCGTCACAAAAATAGATATAGATATACATAAAAAGAACAGATATGCGAGTTATGATCTTGATCGATAG	9	43	0.173077	85	103	0.452128	0.000202813	0.00883229
insEF-1		hypothetical protein	GTGTCAGAAAATCTGTTGGAGCAGGATTTTTACGCCAGTGGCCCGAACCAGAAGTGGGCAGGAGACATCACGTACTTACGTACAGATGAAGGCTGGCTGTATCTGGCAGTGGTCATTGACCTGTGGTCACGTGCCGTTATTGGCTGGTCAATGTCGCCACGCATGACGGCGCAACTGGCCTGCGATGCCCTGCAGATGGCGCTGTGGTGGCGTAAGAGGCCCCGGAACGTTATCGTTCACACGGACCGTGGAGGCCAGTACTGTTCAGCAGATTATCAGGCGCAACTGAAGCGGCATAATCTGCGTGGAAGTATGAGCGCAAAAGGTTGCTGCTACGATAATGCCTGCGTGGAAAGCTTCTTTCATTCGCTGAAAGTGGAATGTATCCATGGAGAACAC…	18	34	0.346154	121	67	0.643617	0.000214867	0.00932955
group_2045		hypothetical protein	ATGCCGCAAAAAACGATCATTGTGGGCATGTTATGCCTGACCATGTTGCTGACCGTCTGGGTGTTACACGCATCACCGTGTGAATTCAGGGTACGCTTCATGTGGTCGGAAATTGCGGCGTTCTTGCAGTGTAAACCGTAA	19	33	0.365385	123	65	0.654255	0.000230093	0.00996121
group_932		hypothetical protein	ATGAAGCAAACAATATTCCTCCGAACTAAGCAACAACAGCAAGCCGCAATCAACGCCATCCTCGCAACACCACTCGATAAAGACAAGCCAGTCACCATCCGCATTACTGACTACAAGCGCAACCTTGACCAGAACGCAAAATTTCACGCGATGCTGGCGGATATCGCACGTCAGGTTCAATGGTGCGATAAGTGGTTAAAACCAGAACAATGGAAGGTTTTGTTGATTAGCGGTCATGCAGTGGCAACAAAGCAGGAAGCTGATGTTTTGCCCGGCCTTGAAGGCGAATACGTCAACATTCGCGAAAGTAGCGCGCAGATGAGTGTGAAGCGTATGGCAAGTCTGATTGAGTACACGACAGCATGGGCTATTGGTCAGGGCGTCAGATTTACCGACAGG…	7	45	0.134615	76	112	0.404255	0.000238197	0.0102817
group_6764		hypothetical protein	ATGGCTAAACCAGCGCGAAGACGATGTAACCGTAAAAGAGAAGATTTAACTGTTAAAAGGATATTTGAGTTACTAAGTTTCGATAAATCTACCGGGGTATTTAGATGGAAAGTTCCCACTCAGGGAAGGATAGCATTAAATAGTGTTGCTGGAACTTTTGATTCCAACGGTTATTCAATGATCATGATAGATGGGCGTAGATATAAAACTCACGTCTTAGTTTTTTACATAACTCATAATCGTTGGCCTGCTGGTCAAATTGACCACGTTAATGGAATTAGGACCGACAATAGGCCAGAAAATTTAAGAGAATGCCTGCCAATAGAAAATTCAAGAAATATAAGGATCCGAAAGAATAGCAAATCAGGTTGCAGAGGGGTTACTTGGCACAAACGACAG…	13	39	0.25	102	86	0.542553	0.00025864	0.0110988
bcgIB		hypothetical protein	ATGAATTTATCTGCCAGTATGAATGATGCCGGGGACGGTTTTGAACTCCTGATGTCGGGTAATATGCAGGATTTTAATATTTGTTGTCGTCGGGATAATCATTATCCTGAACATAAACTGATACCTTTATCAGAGTTATTTGACGTTAATTATGGACTGAATCTTGAGCTGAATAAACTGGAGAAAGATTCTTCAGGAATTAATTTTGTTTCAAGAACGTCCAAAAATAATGGCGTCTCCGCCAGGGTTAAATTAAAAGATGGTATTAGTCCATTGCCAGCAGGTGTGTTAACTGTAGCAGCAGGAGGTTCTGTTATGGAATCGTTTGTACAGGATTCACCATTTTATAGTGGAAGAGATCTTTATTGGTTACGTCCTAAAGTTGAACTGACTCTGGAA…	18	34	0.346154	119	69	0.632979	0.000261951	0.0112081
ylcI		hypothetical protein	ATGTCATCGAAAAACCGGACCCGCAGAACCACAATCCGCAATATCCGTTTCCCCAATCACATGATTGAACAGCTCAATATCGCCCTTGAACATAAAGGTTCCGGTAACTTTTCAGCGTGGGTTATTGAAGCCTGCAGAAGAAGGCTGTCAACAGAGCGTTCGGGTATGAATTACATAATTAAGTAA	14	38	0.269231	104	84	0.553191	0.000295993	0.0124114
group_8357		hypothetical protein	ATGTGCATAAAATTGGCATTGCTCTTTTTTCGCCACGAAATGCCCCCCATTCTACGGTCTATGCTTTTATTTTCTTATATCAGAGAAGATTTTAATTTTATTTTATTTTATCAATTTGTTAATCAGTACACCTCTATTTATATTTTTCGCCACTCCGCCATTCTCCCTGACAATTTTCTTGTGGAACAAAGTGTTATTTAA	6	46	0.115385	70	118	0.37234	0.000330697	0.0136329
group_4742		hypothetical protein	GTGGCTGATTTCGATAACCTGTTCGATGCTGCCATTGCCCGCGCCGATGAAACGATACGCGGGTACATGGGAACGTCAGCCACCATGACATCCGGTGAGCGGTCCGGCGCAGTAATACGTGGTGTTTTTGATGACCCTGAAAATATCAGCTATGCCGGACAGGGCGTGCGCGTTGAAGGCTCCAGCCCGTCCCTGTTTGTCCGGACTGATGATGTGCGGCAACTGCGGCGTGGTGACACGCTGACCATTAACGGCGAGATGTTCTGGGTGGACCGTGTTTCTCCGGATGACGGAGGGAGTTGTTATCTCTGGCTCAACCGTGGGCAACCACCGGCAGTTAACCGGCGACGATAA	6	46	0.115385	70	118	0.37234	0.000330697	0.0136329
group_625		hypothetical protein	GTGCTGACCGGGGAGGTCGAACAAAAAGTTACTGCGGACATGATGATTGAGTTTATCTGTCAGGATGGGGCTAAAACGTGTGAGGAACTGGCGGATAAGTTCGGTGTTAGCATTCGCAAGGTTGCTTCCACGTTGGCGGTCGTAACAGCAACGGGGAGCCTGGCACGCGTAAATCAGAACGGTAAATTTCGTTACTGCATACCGGGCGCTGATTTACCGGCAGAGCCGGAAGCTGCATCGGTAACGGAAACCGATGGTAAAGCCTTTCCTCAGCCAACAGGTGTTGCGTTACCAGTCCGGGAAGCGGAAACACAGGAAGAAATAAAAACTGAAAGTGTGGCGGTCACAGTGCAGTCACAGCCGTTGTTCACCAGAAAACATCCGGATGGTCTGATTTTA…	0	52	0	32	156	0.170213	0.000334253	0.0137409
group_4616		hypothetical protein	ATGGATTCAGAAACAGTTCACGGAACGGTCAGGTCTGGCGTTACCAGCGTGCCGGAAGCCGGGCCGTTATTCTGGAAGTCAGTGGACGCTGGATGGAAGCGGCAGAAGCATGGCGACGGGCTGCCGGTGTTGCACCCCGGACTGACTGGCAGCAGTTTGCCCGAAAAAGGGCTGAACACTGCCACCGGCGCTGCCGAGGAAGGGGGTAACGAAAAAAGCAGCCTTCATTACTCCAGGGATTCAGAAGGCTGA	9	43	0.173077	84	104	0.446809	0.000338811	0.0138507
group_2861		hypothetical protein	ATGAGCTTTTTCGACAAAGTTAAAGGTGCCATTAACTCAGGCCGTGACGAACTGACCCGCCAGGTTGGCCGTTTCAAAAACAAAAAATTCATGCAGGGCACCGTTGCTGTATGTGCCCGTATTGCCGTATCGAGTGACGGCGTAAGTTCGGAAGAAAAGCAGAAAATGATGGGCTTTCTGCGCTCTTCAGAAGAGCTGAAGGTCTTCGATACCAATGAGGTGATTGAGTTCTTCAATAAACTGGTTTCAAGCTTCGATTTCGATGTTGAAATTGGCAAGGGCGAAACCATGAAATACATCCTGGCGCTGAAAGATCAGCCTGAGGCCGCTCAGCTGGCCTTACGTGTTGGTATTGCCGTTGCGAAAAGTGACGGTAACTTCGATCAGGACGAGAAACTG…	20	32	0.384615	126	62	0.670213	0.000345711	0.0140935
group_208		hypothetical protein	ATGCAGCGCATTGGTCGTTGCATGGGGTATCTGCAGGTAGCCGCTGAGATTGAAGCGCTGGCCAGTGGTGCTGATAAGGATGCAATTGTGCGGGAGGCTCTTCTTCGTAATTTTAATACTCCACCCTTTAAAAAAGTGCCGGCTTACTGGCTTCATCCCGGACTGACTTATCTGAAAGTGCGTATTTAG	3	49	0.0576923	54	134	0.287234	0.000350425	0.0142461
group_423		hypothetical protein	ATGCTGAGCAGAGAGGACTTTTACATGATAAAGCAAATGCGCCAGCAAGGTGCGTATATTGTTGATATTGCGACTCAGATTGGTTGCTCTGAACGAACGGTCAGACGTTACCTGAAATACCCAGAACCTCCGGCCAGAAAAACACGCCACAAAATGGCCGAAATGGACTATATCGACATGCGTCTGGCTGAGAATGTCTGGAACGGCGAAGTTATCCTGGCGGAAATCAAAGCGATGGGTTATACCGGTGGCCGTTCCATGTTGCTTCGCCAGTTCAGGAAGACACCGGAGCAGCGCTTTACGCAGGAACACAGTCTGTTCTTCCGGTTGCTGAACCGTCGATATGAAAAAGCGAGCATTGTGCTGACGTCCAATAAAGGGTTCGCCGACTGGGGGAGA…	9	43	0.173077	83	105	0.441489	0.000354062	0.0143146
ospG		Protein kinase OspG	ATGAAAATAATATCCACTGTTATTCAAACACCTTTCCCATTTGAGAATAATAATTCTCATACTGGCGTAGTAACGGAGCCTATTCTCGGTAAGTTAATAGGGCAAGGTTCAACAGCAGAAATCTTTGAAGATATGAATGATTCGTCTGCTTTATATAAAAAGTATGATCTTGTTGGTAACCAGCACAATGAAGTTCTGGAAATGGCTAGGCAAGAATCTGCCCTTTTTAATACTTTTTATGGCGATGACGCATCAGTTGTTATACAGTATGGCGGTGATGTGTATCTCCGAATGCTACGCGTGCCAGGGATTCCCCTTAGTGATATTGATACAGCTGATATTCCTGATAATCTAGAGAGCCTTTATCTGCAGTTGATATGTAAATTGAATGAGTTGAGT…	0	52	0	33	155	0.175532	0.000356714	0.0143823
group_8039		hypothetical protein	ATGTCAATAGACGTTTCGGAGAAGTTGAAGCTAATCCGTGAATCTGAAAGGTTAAACCGTAAAGAATTCAGTGAATTAACTGGTGTAGCCTACAGCTCACTTTCGAGCTATGAGAGCCGGTCAAAAAACGCTGGAGTTGAAGCCATAATGAAGGTCTTACAACATCCTAGATTTACTAAATATACTTTGTGGTTCATGACTGATCAGGTAGCTCCAGAAGCCGGGCAAATTGCGCCCGCTCTCGCACACTTTGGGCAAAACGAAACAACGTCGCCCCACTCCGGTCAAAAGACTGGTTAA	2	50	0.0384615	48	140	0.255319	0.000363936	0.0145535
group_8038		hypothetical protein	ATGAATAGACAGCTTGTAAGCGTGACTGATGCCGTGCCTTATCAGGAGTTTGCAAAACTCATTGGTAAAACTCCAAGAGCTGTAAGGGGCATGATTGAGAAAGGGAAATTACCAGTTATTGAGATTACTGACCCTCAGTCAGTATCGGGGCGTGCTGGTGAATATTGGGTATACCTTCCGGCATGGAATAACGGACTAAAACTGGCTTATGAAAGCCGTCCTAAAGAGATTCGTGACGGCTGGTTGATGTGGTTAGGTCTCGGTGAACCACGTTAA	2	50	0.0384615	48	140	0.255319	0.000363936	0.0145535
group_8062		hypothetical protein	ATGCGAATAAAAAAACTAATTGATCACGATGAGCTTCTGTCAACATTATCATATGACTCAGAAACAGGAATATTTAAATGGCTAAAAACAAATTCAGTAGTAAGAGTAAAAGGTAGTATTGCTGGAGGTGTTAGTGGTGGTTATATATGCATTAGTATAAATAATGTTTTGTATAAGGCGCATAGACTTGCTTGGTTCTATGTATACAAAAAATGGCCTCCTAAGTTTATTGATCATGTAAATGGGAACAGACTTGATAATAGGATTTCAAACCTAAGACTGGCAACAGAAGAGCAGAATGCAAGAAACATTGTAGGGAATAGATTAAACACATCCGGTGCAATTGGAGTGTCTTGGTATAAGCCAACTGGCAGGTGGAAGTCTTATGTTGGTTATAAA…	2	50	0.0384615	48	140	0.255319	0.000363936	0.0145535
pinE_2		e14 prophage; site-specific DNA recombinase	ATGCTTATTGGCTATGTACGTGTGTCAACAAATGACCAGAACACAGATCTACAACGTAATGCGCTGAACTGTGCAGGATGCGAGCTGATTTTTGAAGACAAGATAAGCGGTACAAAGTCCGAAAGGCCGGGGCTGAAAAAACTGCTCAGGACATTATCGGCAGGTGACACTCTGGTTGTCTGGAAGCTGGATCGGCTGGGGCGTAGTATGCGGCATCTGGTCATTCTGGTTGAGGAGTTGCGCGAACGTGGCGTTAATTTTCGCAGCCTGACGGATGCTATTGATACCAGCACACCGATGGGGCGTTTTTTCTTTCATGTGATGGGGGCCCTGGCTGAAATGGAACGAGAACTGATTGTTGAACGAACAAAAGCTGGACTGGAGGCTGCTCGCGCACAG…	11	41	0.211538	92	96	0.489362	0.000423047	0.0168256
eptA_2		putative metal-dependent hydrolase	ATGATTAAAAAAATCAGTATTAATTTTCTTTTCTTGATGTTAATGATAGATGTTGTTTTTGCCACATTGTTCAATATCCCTGTCTGGATGCATCTGTTTAATATTATTAATAACCTTGATGGTGTGAAACTTGGATTTATTATATCTCTTCCAGTCTTTCTGATATCTGCATTAAATTTTGTTTTTACACCGTTCTCATTCAGGTATATATTTAAACCTTTTTTTTGTATTCTGTTTATCTGTAGTTCCATTGTTACATATGCCACCATGAAATATGGTGTGCAGTTTGATAAAACAATGATGCAGAATATTTTTGAAACAAATGCAGGTGAAATGACATCATATTTCAATATGTCTGTTGTACTGTGGTTTTTATTTACGGGTATACTTCCATGTGGA…	18	34	0.346154	118	70	0.62766	0.000436921	0.0173304
group_305		hypothetical protein	ATGAATGAGCTGATAAATAGCAATGCCATCAAAATGACAAGCATTGAAATCGCTGAGTTGGTGGGAAGCCAACACGGTAATGTCAGAATATCAATAGAACGTCTGGCAAAGCGTGGGGTGATTCAACTTCCTTCAATGCAAAAAGTTGAAAATAAACAAACAATTAGCCCTAACAAATTCACAAGCGTGTATATATTCGAAGGCGAACAAGGTAAGCGAGACAGCATTATTGTCGTCGCTCAGTTGTCGCCGGAATTCACCGCTCGCCTTGTTGACCGCTGGCGAGAACTCGAAGGGGCAACCGCGAAAATACCACAAACCTTTTCTGAGGCATTGCGCCTTGCGGCCGACCTTGAAGACCAGAAGGCTGAACTGGAGAAACAGCTTGCTCTCGCAGCA…	17	35	0.326923	115	73	0.611702	0.000454399	0.0179751
yfjI		CP4-57 prophage; predicted protein	ATGTGCTTACTAGCACCAGAAAATCCTTATCCGATATATGCACTACCACCGCTGGTGAGAAATGCAATAATTGAAACTCAACAAAATACACAGGCTCCTTTGGCTATGGTGGCGACATCCGCATTAACAGCGATGTCAATTGCCTGTCAGAATCAGATTGACGTGTGCAGACCTGGAAATTTACGTGGGCCCGTTAATATTTACTCTCTGATTCTGGCTGATTCCGGTGAAAGGAAAACGACCGTGGATAAAGTGTTTATGAAAGCATTTTATCTCAGGGATGAAGCCCTGGCGGAAGAATACGCGAAACTGGTTGAGAATTACAGTACAGAAAAGGAAATATGGGAGCAAAAACAAAAAGCGCTGGAATCAAAATTTCATAAAGAGATTCGTGCCGGT…	16	36	0.307692	111	77	0.590426	0.000476755	0.018748
group_1504		hypothetical protein	ATGACTGAGCACCGGTCGGGTCATGCAGATGATAATTTCCCCTTTTCTTGGGGAAGCGACAGTATTTTCATGCATGCCTGTCTTCAGTCATACGGGGAGAGCATCTGTGATACAGTCCATACATTTGTTGCGGACGTCGCTCCTGAGTCACTGACTGGTCTGCAAACAGTTTATCTGTACACGGCAGGGCTTCTGTGTGATATCGTTTTTCATATCGAGGGGGGGCCTCCAGAGATGAATGGAATAATAATATTTCCTGATGATATAATACTTTAG	18	34	0.346154	117	71	0.62234	0.000477769	0.018748
group_304		hypothetical protein	ATGGAGTTTACATATCCTGGAGCAAATAAAAGCCATCTACAATCAAGTAATAGCGATGTTGTTGCTGCTGCAGCTATAAGTATTACAGCGACAGAGATGAAAACCATCCTGCCAGATGATTTAACACCAGGAAAATACAACAAAATTTATCTGTCTGGGCATGGTTCTGCTGGTCTACCTCTTCTTAAGTGCGGAGATGAATTTTTATCACCGTCAGATATTGTCGACCGCATTGTTCAACATAATCTTCATGAAATAGATGATATCAGATTAACATCCTGTAACTCAGCCAACATAATAAAAAACAAAGACTTCTCTCCTGATGAAATAGAAAAATCCGCAAATATGAATAACGGCTGGTTGGCCAGGGCATTATTTGGTCAAAAGAGGTCTTTAGCA…	14	38	0.269231	103	85	0.547872	0.000491221	0.0191733
group_7409		hypothetical protein	ATGCAAGATACACTTTTCACTGAGCGCAAAAATATCAAACTCAACCTTCGCCTTCCATCACGGCTGAATGAAGACCTTCGCCGCCTGGCGGAAATGGACTGTATATCTCTGAACTCTGCAATTGTTCGTTTGCTGGCAAAAGGTGTTAGGGAAGAGGTGGCGAATGGTCGCTAA	8	44	0.153846	78	110	0.414894	0.000508665	0.0196452
group_7408		hypothetical protein	ATGGCCGAAAAACAAGTAAAAGACTACGACAAGTTCAACCTCCGTTTTCCTGACGGAATGCGAGATGCTATAGCTGAACGAGCCAAACGAAACGGGCGCTCTATGAACTCAGAGATTGTTCAGATACTGGAAGATGCCTTGAATGCAGAAAATACACTCGGGGAAATAGCAGATAAAATTAACAGCGTCTCGGTTCCGCTAAATGTTGATGCGCTAGTTCAACTTCAAGCCCAGGTTATCGCCATGCAAAAAGAAATACAGGAAAAGTTCAGAGAGCAGAACGAAAAGTTGAGAGAACTACTAAATAAAAAACCCACCTGA	8	44	0.153846	78	110	0.414894	0.000508665	0.0196452
group_2903		hypothetical protein	ATGAATAGAGCCCTTTCACCAATGGTTTCTGAATTTGAAACCATTGAACAAGAAAACAGTTACAACGAATGGCTGCGTGCGAAAGTAGCAACGAGCCTTGCAGATCCGCGCCCAGCAATTCCCCATGACGAAGTTGAGCGCAGAATGGCAGAACGCTTTGCTAAGATGCGCAAGGAACGGAGCAAGCAGTAA	15	37	0.288462	106	82	0.56383	0.000516183	0.0198832
group_1702	ydfD_1	Qin prophage; predicted protein	GTGAGTTCAGCGTTTGCACTGATGATGACGGTTTTTCTTATAACAGGTGAGCCACAGAATGTGATTACCGGAATTTATGCCAGTAAAGAATCCTGCCATCAGGCAAGAGACGAGCAAAAAATTTCCAGTGAATGTCTCCCGTTAAACAAAGTATCGCTGTACCTGAATAACGAAATACCGGCTGGATAA	1	51	0.0192308	38	150	0.202128	0.000552339	0.0210549
group_6168		hypothetical protein	ATGCCATCGGGTGGGTTAAGCATAAATGTGAGCCTGGCGCTAAATGGCCTGAAATTCAGGCAGAGATGCGCATCTGGAAAAAACGTCGCGAAGGTGAACGCAAGGAAACCGGAAAATACACGTCTGTTGTTGATCTCACCCGCGCCAGAGTCAACCAACAGAACACTGAAAACGCTGCTGAAAAAACCGGGGCTGTCACTGTTGCCATTCGCCGCGAATACAAACAGACATGGAAAACACTCGACAATGAACTGGCCTGCGCCCTCTGGCCCGGTGATGTGGATGCAGGAAACATTGACGGTACCATCCATCGCTGGGCGACAAATGAGGTTATCGACAAGGATCGCGAAGACTGGAAGCGTATCTCAGCATCAATGCGCAAACAGCCCGAAGCACTTG…	1	51	0.0192308	38	150	0.202128	0.000552339	0.0210549
group_8031		hypothetical protein	ATGACGATCCCCTGCAATCAGCCCCTGTTTTTTTATCTCGTCAAGGAAACGGCTTGCCGTACCGTGGTAGAGAAACTGTGGCGGTGTTTTTTCGGCAAAGGAAATAGCGACCTGCGAAGTCGAATGCCCCTGAACCGCGCGGATGCACCTACCATCACTGGAATAACTAAAACGCTTTTATCGCTGGTTGCGACCACGGTATCCAGCAATGCACGGGTTAATCGCTTGCCCGCTTTTTGGGCACAAAGTATGAGCTTATCGATATTCGCCCATCCTTCACGGTCCAGTACGATACCAATCGCCTCCGGTTTGTGTCGGAGGACAAAACTTAAAAACTTGCTCGTATCCGCCAGCTCTTTTTCATTGTACTTTGCCATCGCGTTTTCGTCCCTGGATTTT…	6	46	0.115385	68	120	0.361702	0.000575343	0.0218184
group_8037		hypothetical protein	ATGAAATCATATCTCAATATCAATAGTTTGATTCTTGTTGGCGTTCGTAAAAACTACGTCACTACTTTTTATAAAGGTCTCAATGTTATCTACGGAGACTCTGACACAGGTAAGTCAAGCATTCTGGAGTTTATTAATTATCTTTTAGGTGCTAGCTCTATAGATTTAGCAGATGAAATAAAAACATCAGTAAACTATGCTGCTCTTGAAGTAGTGATCAATGATACTGTATTCACAATCGTAAGAGATATCTATGATCATAAAAAAGCAATAGAAGTTTATCGTTGTAAGTTTGATGATTTACATAAACATTTTCCGAAAAAATACGCTCCTAATTATAGCCCATTATCAAATGTTGATGGTGTTTTTTCGGAGTTTTTACTTGATAGTCTTAATTTT…	2	50	0.0384615	45	143	0.239362	0.000618388	0.0228685
group_81		hypothetical protein	GTGCAGGCGGTCGCGGGTGAAATCCACCAGCGGTGTGTCGCCGAGCTTCATGCCTGCCAGCCAGCCGCTGCCGTAGGTCAGCCATTCCACGGCGGGCAGGCTGTCCGGTATACAGCGGCTCGCCAGTCCCTGTGCGTTGTACGCATGTCTGGTCTCATGCTGCCAGAGCAGTTCATTCGTCTGCGGATGATGCACCGTCAGGTGTTCACTGGCGAGGCGGCCTTTACTGTCATAACCATAGTGCACCGCCACCCGGTGCCCTTCGCTGATATGGCTGATGTCTGTCAGCCAGCCGCGTTCGTCATACTGCCACTGCTCTGCGGTTTCACCCTTCACGGTGCGGTGAGTGAGGCGGTCTGCTTCGTCATAGTACCAGTGGGTGACCAGCCCCTCATCCTC…	21	31	0.403846	127	61	0.675532	0.000618616	0.0228685
tfaE_1		e14 prophage; predicted tail fiber assembly protein	ATGAATAACGCAGAATTAAACAGTGAATTAATTGCCACTATGGCAGGAGAAATTACTGTTTATAACTTTGATGTCATGAGTCGGGAATATATTTCAGCTTCAACTGAATATCTTGCTATTGGTGTCGGCATTCCGGCATATTCCTGTTTAGATGCCCCAGGCGCATACAAAGCTGGTTATGCAATCTGCCGTTCTGCAGATTTTAACTCATGGGAATATGTGCCAGACCATCGCGGTGAAATCGTCTTTAGCACCGAAACAGGAGAATCAAAAGAAATCACCGCTCCGGGTGATTACCCTGATAATACAACCACTATCGCCCCGTTAACGCCATACGATAAATGGGATGGTGAGAAATGGGTGACGGATACCGAAGCACAGCATAGCGCCGCAGTAGAA…	2	50	0.0384615	46	142	0.244681	0.000637555	0.0233919
group_4967		hypothetical protein	ATGAGCATGGTTGAATGGATAAGCCACGAGAAAAAAGATAGCCTGATACTATTTGTACATGGATTAAATGGTGGTTTGGAAACATGGAACTTTAATAAAGAAACTTCATTTCCAAAACTATTAGCAGAAGATGAAGACATTGGCAATGTATTTGATATTGCATGTTTCAATTATTTCACCAAATTTACACAAACGTATGCTAAAACGTCAGGATTATGGGCTCGTATTTTCTCTAAGAAAAATAAGTTAGAGAGAAATTTACCAACTGATGAAATAGCTGAGTTATTGTATACTGAGATTAGGGTAACGCTAAGTGATTACTCTCGAATTATAATAATCGCCCATAGTATGGGGGGGGTAATATCAAAAAATCTAATTCTAAAAAAAGTTGAGCATGAG…	2	50	0.0384615	46	142	0.244681	0.000637555	0.0233919
group_4966		hypothetical protein	ATGAAGAAAAATAACTTGCCGTATATTCCTCTTGATGAAGAGTATAGCTTGAATTTTGCTATGCTTGCCATTGCTATATCTATATTATCTCATAGCAAAAAAGGAGTGTTATCATTAGATATTAATAAAATACAAATTTTTATGTATCTGATAAAAAACCCATCAAAAATTGATTATGCTCTTACAGTTTCGGGGAAAAAGCCTGCTTGTGTCGAGTCCCAGTTAACTTATACAATAAAGAGTTTTTCAACAAATGTAGATATCTTATTCGACAATTCCAAAGTGAAATATCTTATAAAAATTATGTCATTGCGGGGATTGCTCTCAGCTGAGAAAAAAAATAATGAGAGTGTTAAATTATTTTTATCTGAAAAAGGTAAGGAATTTGCTAGCTCATTG…	2	50	0.0384615	46	142	0.244681	0.000637555	0.0233919
group_3582		hypothetical protein	ATGGGGGTAAAGAAAATCGTTATGCTGGCTATTTTAGTCAGCTTTGTGGCGGGATGTGCGCCATTACATCCTTCAAATTGCCATAAAACTACAGCCCTGGGTAGTTGCAGTTCAGGACGTTGGGATGATCAGGATGAATGGGGGGAGCAGGCACGGGGAATCAGGGATGCAATTAATGCTAAACTTGATGATCCGCAAAAATGGAAAAGGAAAAAATGCAGGTTGCATATGGAATTCTCCCGGGATGGCACGGCGTTAAAAATATCAACCAGTAATGGCGATAAAGCCTATTGCGAAGCGATAAAGTCAGCAGCCCATAAAGCTAAATTCCCGGCCTTCAACAATCCGGAAGTTTATAGAGATTTTCAAAAATCCGGCTTTGACATGCGCGGTTAG	10	42	0.192308	85	103	0.452128	0.00068788	0.0251754
group_4973		hypothetical protein	ATGGCTATATCATCATATAGTACAGTTACAGATAAATTTGCTAATCTGACTAAAATGCCAGATGAAAATAATGGATTGCAAAAAAATCAGAAAAATTTTGTTTGTCTGTTGGTAATGAGGAGAAGTATTCAATAA	7	45	0.134615	71	117	0.37766	0.000739993	0.0267491
group_473		hypothetical protein	ATGTCTAATATTCAAACTGGCGCCGAGCGTATGCCGCATGACCTTTCCCATCTTGGCTTCCTTGCTGGTCAGATTGGTCGTCTTATTACCATTTCAACTACTCCGGTTATCGCTGGCGACTCCTTCGAGATGGACGCCGTTGGCGCTCTCCGTCTTTCTCCATTGCGTCGTGGCCTTGCTATTGACTCTACTGTAGACATTTTTACTTTTTATGTCCCTCATCGTCACGTTTATGGTGAACAGTGGATTAAGTTCATGAAGGATGGTGTTAATGCCACTCCTCTCCCGACTGTTAACACTACTGGTTATATTGACCATGCCGCTTTTCTTGGCACGATTAACCCTGATACCAATAAAATCCCTAAGCATTTGTTTCAGGGTTATTTGAATATCTATAAC…	19	33	0.365385	120	68	0.638298	0.000750368	0.0270575
group_2891		hypothetical protein	ATGAGTCAAGTTACTGAACAATCCGTACGTTTCCAGACCGCTTTGGCCTCTATTAAGCTCATTCAGGCTTCTGCCGTTTTGGATTTAACCGAAGATGATTTCGATTTTCTGACGAGTAACAAAGTTTGGATTGCTACTGACCGCTCTCGTGCTCGTCGCTGCGTTGAGGCTTGCGTTTATGGTACGCTGGACTTTGTAGGATACCCTCGCTTTCCTGCTCCTGTTGAGTTTATTGCTGCCGTCATTGCTTATTATGTTCATCCCGTCAACATTCAAACGGCCTGTCTCATCATGGAAGGCGCTGAATTTACGGAAAACATTATTAATGGCGTCGAGCGTCCGGTTAAAGCCGCTGAATTGTTCGCGTTTACCTTGCGTGTACGCGCAGGAAACACTGAC…	19	33	0.365385	119	69	0.632979	0.000788106	0.0282793
hha_2		haemolysin expression modulating protein	ATGGAAAAAACAAAACAGGAATGGCTGTATCAATTACGGCGATGTTCATCAGTCAATACGCTGGAAAAAATTATTCATAAAAACAGAGACAGTTTATCGACCAGTGAACGTGAATCATTTAATTCAGCAGCAGACCACCGGTTAGCAGAATTAATCACCGGAAAGTTATATGACAGGATACCAAAAGAAATATGGAAATATGTAAGGTAA	11	41	0.211538	88	100	0.468085	0.000803682	0.0287679
group_1574		hypothetical protein	ATGGAACAGAAAATATTATCCTCAGAACCCCGCAGATCATTTTCAAATGAGTTTAAACTTCAAATGGTTAAACTGGCTTCACAACCAGGAGCCTCTGTTGCCCGTATTGCCCGGGAACACGATATCAATGATAACCTCCTGTTCAAATGGCTCAGGCTCTGGCAGAACGAAAGGCGTATATCGCGGCGTCTTCCGGTAACAACCTCTTCTGGCGCTGGCGTTGAATTATTACCTGTTGAGATAACGCCTGATGAGCAGAAAGAGCCTATGGCGGCTCTTACTCCGCTTTTATCCACTCCTTCACAAAGCACAGTCAGTGCCAGTTCCTGTAAAGTTGAGTTCCGCCACGGTAACATGACGCTGGAAAATCCTTCACCAGAGCTGCTCACGGTGTTGATC…	18	34	0.346154	115	73	0.611702	0.000858305	0.030574
group_362		hypothetical protein	GTGAGCGAAATTAATTATCAGGAACTGCGTGAAAAGGCAGAGAAAGCAACTAAAGGAAGCTACATCGTAGGGCATACATCTGTTAACCAACACGGCAATTTAACAGGAGTTTTTGTTTGCCAAAAATGGAAAGGAGAACCCGGTGGCGTGATTGCAGAATGTCATGTTAACTGCCTGGTTGAAACAGATGCTCAGGCTTACGCAAATGCTGAATTTATTGCTGCCTTTAATCCAAATGTTGCGCTGGCACTGCTGGATGAACGGGAAAGAAACCAGCAATACATCAAACGCCGCGACCAGGAGAACGAGGATATTGCGCTAACGGTAGGGAAGCTGCGCGTTGAGCTTGAAGCAGCAAAATCAAAACTCAACGAGCAGCGTGAGTATTACGAGGGAGTA…	8	44	0.153846	75	113	0.398936	0.000890366	0.0314111
group_6171		hypothetical protein	ATGCAAAAAAAAGAAATTCGCCGTTTACGTCTCAAGGAGTGGTTTAAAGATAAAACTCTGCCACCCAAAGAGAAGAGCTACCTATCTCAACTAATGAGTGGGAGAGCCTCGTTTGGAGAAAAGGCTGCCAGAAGAATAGAGCAAACATACGGGATGCCGGAAGGGTATCTGGATGCGGAATACGCAGAACAACCGGGGGTTTCTCCACCACATGCAGGGTTAACGTCTAATCAACTGGAATTATTGCAGATTTTTTCAGCCTTCCCTGAGGATGAGCAACGCCAGATAATCAGCGAGTTAAAGCAGAAAAAAGAATCAATGGAAGATCTCATAGCGAGATGGATTGCGGCGCAAAAATGCCGCCGCGCCTGA	14	38	0.269231	100	88	0.531915	0.000907937	0.0315296
group_6172		hypothetical protein	ATGTTACCCGTGTTATGGCTTGAAAGCGCAGATACCGACCTAGATGATATAACTAGTTATATTGCTCGTTTCGACATAGATGCGGCTGAACGCTTATGGCAGCGATTAAGGGGTTGTGTGCTGCCGTTATCCGAACATCCGTATTTATACCCACCAAGCGACAGAGTACCTGGCTTGCGTGAGATTGTAGCCCACCCTAACTATATAATTCTATACCGCGTAACAACATCAAGCGTTGAAGTAGTAAACGTGATCCACGCAAGACGCCAGTTTCCCTAA	14	38	0.269231	100	88	0.531915	0.000907937	0.0315296
group_3007		hypothetical protein	ATGGCATTCGGTACAGAGCGTCCAGAGATTCGTCTCCTCATTACCACCACCGAACTGAAGTGCAATTCGGTGATCGAGTTCACTGTCACAGAGGTCAACCACACGACCACAGAGACAGCACTGCCCGGCATCCCTGAGCCAGATATGACGCTTGAGGGAAACACGTGCACTGCCACTGACCCGACGCTGTTCACCCTTCAGAATATTCACCCGCCGGGTGTTCAGAGTTTTGATTCTGCCCGGTAA	1	51	0.0192308	36	152	0.191489	0.000954109	0.0324132
intA		CP4-57 prophage; integrase	ATGGCAGTATTGACGGATACGAAAGCAAGACATATCAAACCTGATGACAAACCATTGCCCCATGGGGGAATTACCGGACTGACCCTTCATCCTTCTTCAGTAAAGGGGCGGGGGAAATGGGTTTTTCGTTATGTAAGTCCGGTGACACAAAAAAGACGTAATGCTGGATTGGGAACTTACCCAGAGGTCAGTATTGCTGAAGCTGCACGTACTGCCCGGATAATGCGAGAGCAACTTGCTGCAGGTGATGATCCTCTGGAGATTAAAAAGGCTGAATCTGAGAAAGTCGCTATCCCAACATTTGCCGATGCAGCCAGGCGTGTACATGCAGAACTGTCTCCTGGATGGGAAAATCCAAAGCATGTAAGGCAGTGGTTATCGACGCTTGAGAATTACGCG…	15	37	0.288462	103	85	0.547872	0.00098165	0.0328125
group_4228		hypothetical protein	ATGACATTAAAAGAGTTTATTAAATCATTAAGGGTTGGTGATGCTAAGAAATTCGCGGCCAGACTTGGTGTATCGCCATCTTACTTATCGCAAATGGCGTCTGGACGAACAGCTATATCTCCAACCCGCGCCCTTATGATCGAATCTGCGACGGAAGGCCAAGTAAGTAGGGCGGAGCTACGACCTCATGATTGGGAGCTTATTTGGCCTGAGTATGCGAGCGGCATTCGTTTGGGGCAAACACATGTAGTTCATGCTGAAGGTGATTGTAGTGCATGCTTATCTGATGGAGTTGATTCATGA	14	38	0.269231	99	89	0.526596	0.00098822	0.0328125
ylcG_2		DLP12 prophage; small protein	ATGTTTGAGTTTTATATGGCAGAACGTCTTCGCCACCGCTGGGGGCGTCTGCGCTTATATCGTTTCCCCGGTTCTGTTTTGACCGATTACCGAATACTGAAGAATTACGCCAAAACCCTGACAGGAGCAGGAGTATGA	14	38	0.269231	99	89	0.526596	0.00098822	0.0328125
group_6765		hypothetical protein	ATGCAGTTATTTTCGCCATCTTGGTATTGTGGAAATACCGACATCCATAGCTTTGGTGAGCTCTGTTCAGGTGGCCAAATTCAGAAAACCATTACGGAGGAAGAAGGCGATGGCTAA	14	38	0.269231	99	89	0.526596	0.00098822	0.0328125
group_2904		hypothetical protein	ATGCTCGCAGAGATAAAACACGCTGGAGGGGTCATCCGGCGTCCATTTGAGGCCAAACGGCGTCTCTTTGTCGCCAAATTTAAGATACTGCTCCTCCCCGCAGTGCGGGCAGGCAACATGAAAACGCATAAAATGCGGGGATTCACTGGCTGCACGCTCAATCTGGCAGGTGCCTCTCACTTTGGGCGTGGAGCCACGGATGGACTTTGGCCAGACCGAGCCTTCAATACGCTTGTCACCCAGGAACGTCGGAGAGCCTTCCTGTTCAATATCCTCATCAAAGGCAGCAAGTTCATCATAACCCGCCACATCAACCGACTTTTCACGGTAGTTTTTTGCCGCTTTACCGCCCAGGCACCAGAAGCCACGACCATTGGTGAAACGCTTCATAGTGAGCGT…	6	46	0.115385	65	123	0.345745	0.00099522	0.0329703
group_262		hypothetical protein	GTGTACCAGATTCAGGTATCCGCCCAGACTGCCGGCATCATCCCGGACCGTGCCGGCGCGGGAGCCGTCATCATCCTTAACATCAACGGAAGAATGGCCTGCAGCACCATACACCCCTGTCGTCAGAGACATACCGGCAACCTCTGTTCTGAGCAGGTCACCCTCCAGACGGACGAAGCCATAGCTGCCGCTGCTTTCCGGCGTGGCCCCACGGGCAATACCGCCGTTGTTATCGTGCCCGAGATGACCGCCCTGAATGCTGAGACGGACGCTGTTATTTTCACCGTTTACACCGGTCTGATGGCTGCGGGAGCCAGCCAGAATCCGGTCATAGTCCATTGCCTGTGTCAGCATGGAGGCATACAGGGGGACTTCAGCACGATAAGCATTTTCACTGCG…	3	49	0.0576923	50	138	0.265957	0.00105155	0.034758
group_8032		hypothetical protein	ATGACGCATATTCGGATCGAAAAAGGAACGGGGGGCTGGGGCGGCCCGCTTGAGCTGGAAACCACGCCGGGCAAAAAAATCGTCTATATCACCCCGCCGGTACCCGGCCTGCGATTGTCGACAAACTGGCACAGCTTACTGGCTGGCAGGCTATTGACGGATTTAAAGAAGGTGAACCCGCGGAGGCGGAAATTGGTGTCGCGGTAA	7	45	0.134615	69	119	0.367021	0.00124207	0.0403289
group_8044		hypothetical protein	ATGGCAAACCATCGAGGCGGTTCCGGCAATTTTGCAGAAGACCGCGAAAGAGCATCAGAAGCAGGTAAAAAAGGTGGCAAGAGCAGTCACGGCAAAAGCGACAACTAG	7	45	0.134615	69	119	0.367021	0.00124207	0.0403289
group_4964		hypothetical protein	ATGATTAAAGACGCGATTTTTTCACCGTGCGGTAAGTATCGCTACTCGTTATCACGAGTCTGGGACGAATCAAAACCGTATACCCTTTTCATAGGGCTAAACCCTTCATACGCCGATGCCGAGAAGGATGATCGCACCTTGAGCCGCTGCATATCGTTTGCCAAAAGCTGGGGCTACGGTGGCGTATACATGGCCAACCTGTTCGCATTCGTTCACACCCAGCGACATGAAATGATGAAAGCGTCTGATCCCATTGGCAAAGATAACGATAGCCACTTGATACGTCTTGTTAGCGGTGCCGGACTGGTTGTCGCCGCATGGGGAAATGAAGGAAGACACCTCAAACGCTCAACGACCGTCCGACAGCTATTGCCAGAGAGCACAATGTGCTTCGTCTTA…	7	45	0.134615	68	120	0.361702	0.00131905	0.0426397
group_257		hypothetical protein	ATGATTCATCCTGGCTCTTCTTTAGATAAAGCAATTAACAATACAAGAGTTAAAAATGTTAGTACTGATGTTAAACATGGCCAAATTCAAGAGAGAAAAAGGAACTTTATCTATAAAAAAAATGATGATATCTCATCCAGATTTAAACTTTACAGTTCGCTCGTAAAGCAGAAAAATGCGACAGAAGATGTTGTTTTAATAGGCAAAATGATTTTAGATGAAGTTAGAAGTTACAGAACCATACATAATGATCGAAATATCGTAAGTAACTCAGGAAACTGGAAAACATCTTTTTTATGTAATCTTGCTAGACTACTATATAGCATATTTAATGGTAGTAACTATTTTTGTTCCCGAGAGGGTGAAAATAATTCATCCCCCAGTTCTACTCTACTTACT…	8	44	0.153846	72	116	0.382979	0.00156785	0.049606
*Gene designation is determined using Roary, which takes annotated assemblies produced by Prokka (Seemann, 2014), details are described under the link (http://sanger-pathogens.github.io/Roary/).
